# Supplementary material for: The gap-free genome and multi-omics analysis of Citrus reticulata ‘Chachi’ reveal the dynamics of fruit flavonoid biosynthesis
Source: Hortic Res. 2024 Jun 27;11(8):uhae177. doi: 10.1093/hr/uhae177 (PMC11301317; doi:10.1093/hr/uhae177)
Supplement: Web_Material_uhae177 [file web_material_uhae177.zip]

Archive with 3 entries (3 files):
- SupplementaryTables_20240325.edit..xlsx
- Supplementary_Figure3.pdf
- Supplementary_Figures_excludingS3.pdf
