# Supplementary material for: The gap-free genome and multi-omics analysis of Citrus reticulata ‘Chachi’ reveal the dynamics of fruit flavonoid biosynthesis
Source: Hortic Res. 2024 Jun 27;11(8):uhae177. doi: 10.1093/hr/uhae177 (PMC11301317; doi:10.1093/hr/uhae177)
Supplement: Web_Material_uhae177 [file web_material_uhae177.zip › SupplementaryTables_20240325.edit..xlsx]

## Sheet: S1
Supplementary Table 1 DNA and RNA-Seq libraries used for genome assembly and gene prediction. Coverage is calculated based on the estimated haploid genome size of 315 Mb.
Genomic library
Illumina paired-end library
Insert size (bp)	350
Total read pair (#)	98157011
Total base (bp)	29447103300
Coverage	93.5 ×
Nanopore long-read library
Total read (#)	2076791
Total base (bp)	23099988086
Coverage	73.3 ×
Nanopore ultralong-read library
Total read (#)	211028
Total base (bp)	21050101362
Coverage	66.8 ×
RNA-Seq library
Library 1 (pool of root, leaf, stem and fruit tissues)
Total reads (#)	23692630
Total base (bp)	7107789000

## Sheet: S2
Supplementary Table 2 Orthogroups expanded in CRC. The P value threshold is 0.05.
Orthogroup	Number of proteins	Function
OG0000000	503	Glutathione transferase
OG0000010	305	Peroxidase
OG0000025	224	Dirigent protein
OG0000027	218	Pectate lyase
OG0000029	215	Protein kinase domain-containing protein
OG0000031	214	Ras-related protein
OG0000032	213	AAI domain-containing protein
OG0000041	199	Protein kinase domain-containing protein
OG0000043	195	Mitochondrial transcription termination factor family protein
OG0000047	192	Plasma membrane ATPase
OG0000062	170	LRRNT_2 domain-containing protein
OG0000066	167	UDP-glycosyltransferase
OG0000077	162	2-alkenal reductase (NADP(+)-dependent)
OG0000083	156	Oxidored_FMN domain-containing protein
OG0000087	156	subtilisin-like protease SBT4.3
OG0000098	140	RNase H type-1 domain-containing protein
OG0000102	136	RNA-directed DNA polymerase
OG0000109	132	LRRNT_2 domain-containing protein
OG0000112	131	Shikimate O-hydroxycinnamoyltransferase
OG0000113	130	Histone H3
OG0000116	129	Tyrosine decarboxylase
OG0000125	125	FAD_binding_3 domain-containing protein
OG0000135	122	Protein kinase domain-containing protein
OG0000151	114	Reverse transcriptase Ty1/copia-type domain-containing protein
OG0000158	113	Protein kinase domain-containing protein
OG0000171	108	Importin subunit alpha
OG0000172	108	UvrD-like helicase ATP-binding domain-containing protein
OG0000173	108	Hexosyltransferase
OG0000192	104	Fe2OG dioxygenase domain-containing protein
OG0000218	99	Protein kinase domain-containing protein
OG0000230	97	LRRNT_2 domain-containing protein
OG0000274	87	SH3 domain-containing protein
OG0000307	83	E3 ubiquitin-protein ligase
OG0000328	80	Phenylalanine ammonia-lyase
OG0000348	78	Protein kinase domain-containing protein
OG0000388	74	Peptide chain release factor, putative
OG0000401	73	GPN-loop GTPase 2
OG0000411	72	RNA-directed DNA polymerase
OG0000414	72	Cytochrome P450 family protein
OG0000419	71	O-acyltransferase WSD1
OG0000420	71	EXORDIUM like 2
OG0000425	70	3'-5' exonuclease domain-containing protein
OG0000461	68	Ras-related protein
OG0000476	67	mRNA-decapping enzyme-like protein
OG0000515	65	lysosomal Pro-X carboxypeptidase-like
OG0000516	65	AAA domain-containing protein
OG0000536	63	CULLIN_2 domain-containing protein
OG0000541	63	ATP/DNA-binding protein
OG0000558	62	DNA (cytosine-5)-methyltransferase
OG0000588	61	LRRNT_2 domain-containing protein
OG0000591	60	Chaperonin GroEL
OG0000635	58	Enoyl-CoA delta isomerase 2, peroxisomal
OG0000654	57	RNA-dependent RNA polymerase
OG0000664	57	Retrovirus-related Pol polyprotein from transposon TNT 1-94
OG0000702	54	Dolichol phosphate-mannose biosynthesis regulatory protein-related
OG0000721	54	Tetratricopeptide-like helical
OG0000740	53	Zeta-carotene desaturase
OG0000802	51	Malectin_like domain-containing protein
OG0000829	50	Protein kinase domain-containing protein
OG0000837	50	Putrescine-binding periplasmic protein
OG0000871	49	GPI-anchor transamidase family protein
OG0000872	49	HVA22-like protein
OG0000939	47	Armadillo-type fold containing protein
OG0000942	47	Usp domain-containing protein
OG0000954	47	Protein FAR1-RELATED SEQUENCE
OG0000996	46	Protein BONZAI 3
OG0001096	44	N-acetyltransferase domain-containing protein
OG0001131	43	Enhanced disease resistance 2 isoform 2
OG0001158	43	tetratricopeptide repeat protein 27 homolog
OG0001175	42	50S ribosomal protein L2
OG0001179	42	purine permease 11
OG0001322	40	Alpha-glucosidase
OG0001341	39	Photosystem II protein D1
OG0001372	39	Protein kinase domain-containing protein
OG0001420	38	C2 domain-containing protein
OG0001437	38	Copalyl diphosphate synthase
OG0001466	38	LIM domain protein
OG0001520	37	Checkpoint protein
OG0001582	36	GPI-anchored protein
OG0001595	36	Amidophosphoribosyltransferase
OG0001668	36	Bromo domain-containing protein
OG0001716	35	Enoyl-[acyl-carrier-protein] reductase [NADH], chloroplastic
OG0001730	35	EamA domain-containing protein
OG0001793	35	Peroxidase
OG0001801	35	Ent-kaurene oxidase
OG0002061	33	RRM domain-containing protein
OG0002130	33	Beta-glucosidase
OG0002191	32	Helicase C-terminal domain-containing protein
OG0002310	32	Protein kinase domain-containing protein
OG0002432	31	Protein kinase domain-containing protein
OG0002468	31	tobamovirus multiplication protein 1 isoform X1
OG0002481	31	protein SIEL
OG0002545	30	LEA_2 domain-containing protein
OG0002699	30	DUF1995 domain-containing protein
OG0002814	29	40S ribosomal protein S29
OG0002910	29	DNA-directed RNA polymerase III subunit RPC6
OG0002912	29	myb-like protein X isoform X1
OG0003050	28	Methyltransf_2 domain-containing protein
OG0003099	28	Branched-chain-amino-acid aminotransferase protein
OG0003190	27	zf-met2 domain-containing protein
OG0003252	27	photosystem II 5 kDa protein, chloroplastic-like
OG0003431	26	CDP-diacylglycerol--inositol 3-phosphatidyltransferase
OG0003435	26	MICOS complex subunit MIC60
OG0003638	25	CASP-like protein
OG0003702	25	Nucleolar GTP-binding protein 1
OG0003744	25	SCP domain-containing protein
OG0003781	25	Unknown protein
OG0003816	24	Cytochrome f
OG0003931	24	Acyl carrier protein
OG0003965	24	EF-hand domain-containing protein
OG0004055	23	50S ribosomal protein L6, putative
OG0004073	23	c-Myc-binding protein
OG0004198	23	Mediator of RNA polymerase II transcription subunit 19a
OG0004357	22	Tyrosine sulfotransferase-like protein
OG0004365	22	DNA-directed RNA polymerase subunit
OG0004407	22	Gamma-interferon-inducible lysosomal thiol reductase
OG0004573	22	MLO-like protein
OG0004965	21	tRNA-uridine aminocarboxypropyltransferase
OG0004978	21	Non-specific serine/threonine protein kinase
OG0005338	20	Nucleolar protein 16
OG0005570	20	Checkpoint protein
OG0005623	20	Rhamnogalacturonan endolyase
OG0007396	18	DEUBAD domain-containing protein
OG0007730	17	(rape) hypothetical protein
OG0008901	17	Phosphatidylinositol-4-phosphate 5-kinase family protein
OG0010256	16	MFS domain-containing protein
OG0012076	14	Retrovirus-related Pol polyprotein from transposon TNT 1-94
OG0012674	14	SNF1-related protein kinase regulatory subunit gamma-1-like
OG0012886	13	Cytochrome b6
OG0013682	13	Adenosylmethionine decarboxylase
OG0016688	9	Peptidase_S9 domain-containing protein
OG0016749	9	Protein kinase domain-containing protein

## Sheet: S3
Supplementary Table 3 Flavonoids detected in CRC fruit. The values represent relative quantification based on the peak area of characteristic fragments of each metabolite.
Compounds	Class I	Class II	SIM			IM			NM			M
			Rep1	Rep2	Rep3	Rep1	Rep2	Rep3	Rep1	Rep2	Rep3	Rep1	Rep2	Rep3
7-O-Methyleriodictyol	Flavonoids	Flavanols	16962	12382.3	7975.64	N/A	N/A	N/A	N/A	N/A	N/A	N/A	N/A	N/A
Yuanhuanin	Flavonoids	Flavones	1.3335e+07	1.30446e+07	1.25007e+07	N/A	N/A	N/A	N/A	N/A	N/A	N/A	N/A	N/A
4'-hydroxy-5,7,3',5'-pentamethoxyfavone	Flavonoids	Flavones	2.89104e+06	3.51253e+06	3.22003e+06	N/A	N/A	N/A	N/A	N/A	N/A	N/A	N/A	N/A
3',4',5,7-Tetramethoxyflavone; Luteolin Tetramethyl Ether	Flavonoids	Flavones	8.18962e+06	8.78422e+06	7.81178e+06	N/A	N/A	N/A	N/A	N/A	N/A	N/A	N/A	N/A
5,6,7,3',4',5'-hexamethoxyflavone	Flavonoids	Flavones	4.68223e+06	5.10869e+06	4.88383e+06	N/A	N/A	N/A	N/A	N/A	N/A	N/A	N/A	N/A
Syringetin-7-O-glucoside	Flavonoids	Flavonols	3.14342e+06	3.27592e+06	3.15593e+06	39100	44538	42385	43706	35102	38461	36657	33833	56284
Chrysoeriol-8-C-glucoside (Scoparin)	Flavonoids	Flavones	4.95217e+07	4.33012e+07	4.73017e+07	N/A	N/A	N/A	N/A	N/A	N/A	N/A	N/A	N/A
Kaempferol-6,8-di-C-glucoside	Flavonoids	Flavonols	1.24714e+07	1.2447e+07	1.12445e+07	4828600	4408900	5035400	4076500	3578200	3868000	4786000	5043700	4425300
Chrysoeriol-6-C-glucoside-4'-O-glucoside	Flavonoids	Flavones	1.08565e+07	9.04634e+06	1.12811e+07	917970	952800	997360	924090	929320	942470	892150	877710	970240
Dihydroxy-dimethoxyflavone	Flavonoids	Flavones	3.81066e+06	4.12087e+06	3.94821e+06	N/A	N/A	N/A	N/A	N/A	N/A	N/A	N/A	N/A
5,6,7,4'-Tetramethoxyflavanone	Flavonoids	Flavanones	2.48248e+06	2.36697e+06	2.16264e+06	531670	523280	526200	378380	377940	358360	361880	382650	410090
Gardenin B	Flavonoids	Flavones	3.69841e+06	3.65886e+06	3.6928e+06	1887400	1760500	1784700	1329300	1313800	1306600	1298200	1313100	1296400
Isorhamnetin-3-O-(6''-malonyl)glucoside	Flavonoids	Flavonols	819246	548061	893683	N/A	N/A	N/A	N/A	N/A	N/A	N/A	N/A	N/A
Rhamnetin-3-O-Rutinoside-5-O-rhamnoside	Flavonoids	Flavonols	243398	222220	307807	N/A	N/A	N/A	N/A	N/A	N/A	N/A	N/A	N/A
Rhamnetin-3-O-Rutinoside	Flavonoids	Flavonols	1.54809e+07	1.69074e+07	1.61721e+07	360980	344910	389040	223660	244110	382080	323590	314520	335850
Syringetin-3-O-rutinoside-7-O-glucoside	Flavonoids	Flavonols	424481	409615	457052	N/A	N/A	N/A	N/A	N/A	N/A	N/A	N/A	N/A
Quercetin-3-O-(2''-O-Rhamnosyl)rutinoside	Flavonoids	Flavonols	778797	824478	766967	N/A	N/A	N/A	N/A	N/A	N/A	N/A	N/A	N/A
Isorhamnetin-3-O-rutinoside-7-O-rhamnoside	Flavonoids	Flavonols	354299	446758	315322	N/A	N/A	N/A	N/A	N/A	N/A	N/A	N/A	N/A
Tamarixetin-3-O-rutinoside	Flavonoids	Flavonols	6.92987e+06	5.45475e+06	5.14053e+06	1092800	1082600	1006900	870590	883110	813420	1033500	1114800	1123100
Dihydrocharcone-4'-O-glucoside	Flavonoids	Chalcones	278118	269601	274103	N/A	N/A	N/A	N/A	N/A	N/A	N/A	N/A	N/A
Pinocembrin-7-O-neohesperidoside	Flavonoids	Flavanones	982575	1.02187e+06	948858	N/A	N/A	N/A	N/A	N/A	N/A	N/A	N/A	N/A
Pinocembrin-7-O-rutinoside	Flavonoids	Flavanones	1.04194e+06	868167	1.02387e+06	351940	326630	368510	309230	291630	296660	282720	276280	281340
Laricitrin-3-O-(6''-acetyl)glucoside	Flavonoids	Flavonols	2.5774e+06	2.53997e+06	2.7817e+06	N/A	N/A	N/A	N/A	N/A	N/A	N/A	N/A	N/A
Eriodictyol-3'-O-glucoside	Flavonoids	Flavanones	582045	901811	781955	21764	22558	26384	30750	29388	24435	31603	28365	31472
Butin-7-O-glucoside	Flavonoids	Flavanones	304852	280806	296008	29097	35039	30560	32408	31177	33740	21559	18421	23719
Dihydromyricetin-3-O-glucoside	Flavonoids	Flavanonols	183941	214442	194657	101890	94422	92046	86699	103180	87759	83252	95008	82062
Isoscutellarein	Flavonoids	Flavones	1.2864e+06	2.80027e+06	1.54324e+06	N/A	N/A	N/A	N/A	N/A	N/A	N/A	N/A	N/A
6-Hydroxyluteolin 5-glucoside	Flavonoids	Flavones	2.75893e+06	4.04652e+06	4.87608e+06	N/A	N/A	N/A	N/A	N/A	N/A	N/A	N/A	N/A
Isorhamnetin-3-O-rutinoside-4'-O-glucoside	Flavonoids	Flavonols	194007	218729	207096	N/A	N/A	N/A	N/A	N/A	N/A	N/A	N/A	N/A
Limocitrin-7-O-glucoside	Flavonoids	Flavonols	971176	826137	695445	N/A	N/A	N/A	N/A	N/A	N/A	N/A	N/A	N/A
Limocitrin-3-O-galactoside	Flavonoids	Flavonols	3.29461e+06	2.55505e+06	2.90849e+06	N/A	N/A	N/A	N/A	N/A	N/A	N/A	N/A	N/A
Isorhamnetin-7-O-glucoside (Brassicin)	Flavonoids	Flavonols	1.83164e+07	1.66821e+07	1.35035e+07	417760	327700	435620	231000	201960	181900	314250	318880	325680
Limocitrin-3-O-arabinoside	Flavonoids	Flavonols	302460	291236	282909	4889.4	3725.3	5424.9	2109	3018.4	6384.4	6819.4	5992.6	7131.8
Isorhamnetin-3-O-arabinoside	Flavonoids	Flavonols	58097.8	68435.9	70828.5	16036	19141	14330	13431	11686	14037	7437.6	11470	16161
Limocitrin-3-O-glucoside	Flavonoids	Flavonols	502812	529738	500150	122030	126740	154020	139780	99686	131530	94667	98674	128020
Isorhamnetin-3-O-rhamnoside	Flavonoids	Flavonols	625930	872040	1.16314e+06	184960	203400	182740	176820	196790	181140	141870	155230	148440
Limocitrin (5,7,4'-trihydroxy-8,3'-dimethoxyflavone)	Flavonoids	Flavonols	1.44552e+06	1.51337e+06	1.29389e+06	123890	129330	127830	124190	98815	104600	119220	130770	133570
Quercetin-5,4'-di-O-glucoside	Flavonoids	Flavonols	72548.3	88539.5	48066	N/A	N/A	N/A	N/A	N/A	N/A	N/A	N/A	N/A
Patuletin-3-O-rutinoside	Flavonoids	Flavonols	49082	36803.3	62841.7	N/A	N/A	N/A	N/A	N/A	N/A	N/A	N/A	N/A
Nepetin-7-O-glucoside(Nepitrin)	Flavonoids	Flavones	1.28149e+07	1.24713e+07	8.97287e+06	N/A	N/A	N/A	N/A	N/A	N/A	N/A	N/A	N/A
Nepetin-7-O-alloside	Flavonoids	Flavones	1.89796e+07	1.73491e+07	1.0677e+07	N/A	N/A	N/A	N/A	N/A	N/A	N/A	N/A	N/A
Hispidulin-7-O-glucoside(Homoplantaginin)	Flavonoids	Flavones	4.29091e+07	4.69853e+07	4.71187e+07	738120	898370	1334800	922140	729640	805260	797280	646460	824650
Jaceosidin-7-O-Glucoside	Flavonoids	Flavones	2.07318e+07	1.90144e+07	2.21227e+07	N/A	N/A	N/A	N/A	N/A	N/A	N/A	N/A	N/A
7,3'-Dihydroxy-5,4',5'-trimethoxyxanthone	Flavonoids	Other Flavonoids	1.45357e+06	1.25047e+06	1.17262e+06	N/A	N/A	N/A	N/A	N/A	N/A	N/A	N/A	N/A
Tricin-7-O-rutinoside	Flavonoids	Flavones	169456	173183	174787	1116200	1030200	1031500	888240	795850	834210	942250	943520	963240
3,3',5,7-Tetrahydroxy-4',6-Dimethoxyflavone; (Laciniatin)	Flavonoids	Flavonols	1.60584e+06	1.59528e+06	1.35019e+06	128380	135000	125230	117110	102080	97457	131430	125170	139070
Chrysoeriol-6-C-rhamnoside-7-O-rhamnoside	Flavonoids	Flavones	145522	131652	147494	N/A	N/A	N/A	N/A	N/A	N/A	N/A	N/A	N/A
Tenaxin I	Flavonoids	Flavones	1.56804e+07	1.74396e+07	1.63607e+07	N/A	N/A	N/A	N/A	N/A	N/A	N/A	N/A	N/A
Kaempferol-3-O-(6''-Acetyl)glucosyl-(1→3)-Galactoside	Flavonoids	Flavonols	168926	162094	210934	22926	15484	22336	16609	23213	21485	33315	40394	40855
Meratin	Flavonoids	Flavones	322748	270110	247409	N/A	N/A	N/A	N/A	N/A	N/A	N/A	N/A	N/A
3,7-dihydroxy-4'-methoxyflavone	Flavonoids	Flavones	390260	376370	320254	N/A	N/A	N/A	N/A	N/A	N/A	N/A	N/A	N/A
Luteolin-5,7-di-O-rutinoside	Flavonoids	Flavones	104930	98960.8	130098	N/A	N/A	N/A	N/A	N/A	N/A	N/A	N/A	N/A
5,7-Dihydroxy-6,3',4',5'-tetramethoxyflavone (Arteanoflavone)	Flavonoids	Flavones	8.7397e+06	8.50949e+06	8.96345e+06	N/A	N/A	N/A	N/A	N/A	N/A	N/A	N/A	N/A
Luteolin-4'-O-glucoside	Flavonoids	Flavones	1.49226e+06	1.48929e+06	1.57393e+06	N/A	N/A	N/A	N/A	N/A	N/A	N/A	N/A	N/A
3-Hydroxy-5,7,8-trimethoxyflavone	Flavonoids	Flavones	2.07636e+06	2.10083e+06	2.16482e+06	273530	288640	295430	278750	281540	290600	281720	339460	312800
5-Hydroxy-7,3',4'-trimethoxyflavone	Flavonoids	Flavones	7.13434e+06	5.66122e+06	6.16494e+06	N/A	N/A	N/A	N/A	N/A	N/A	N/A	N/A	N/A
3',4'-Dihydroxy-7,5'-dimethoxyflavone	Flavonoids	Flavones	2.70229e+06	2.92615e+06	2.54722e+06	1294000	1334200	1374900	1099800	1124700	1114100	1223100	1327900	1332300
5,7,8,3',4'-Pentamethoxyflavanone	Flavonoids	Flavones	1.40662e+06	1.40076e+06	1.50235e+06	373200	348620	359770	331500	329210	330160	312800	298520	310470
Gardenin A	Flavonoids	Flavones	5.29238e+06	5.21699e+06	5.33083e+06	453570	451880	459300	285750	281330	275560	276010	319070	284530
Pedaliin	Flavonoids	Flavones	1.51187e+06	1.36309e+06	1.46051e+06	N/A	N/A	N/A	N/A	N/A	N/A	N/A	N/A	N/A
Ladanetin-6-O-β-D-glucosid	Flavonoids	Flavones	9.09057e+06	8.95644e+06	1.24461e+07	N/A	N/A	N/A	N/A	N/A	N/A	N/A	N/A	N/A
Thymonin	Flavonoids	Flavones	865181	1.08351e+06	1.00748e+06	N/A	N/A	N/A	N/A	N/A	N/A	N/A	N/A	N/A
Gardenin D	Flavonoids	Flavones	5.03106e+06	5.06096e+06	5.28133e+06	N/A	N/A	N/A	N/A	N/A	N/A	N/A	N/A	N/A
Gardenin C	Flavonoids	Flavones	3.87417e+06	3.91294e+06	3.9796e+06	N/A	N/A	N/A	N/A	N/A	N/A	N/A	N/A	N/A
Isorhamnetin-3-O-(6''-acetylglucoside)	Flavonoids	Flavonols	396861	356012	397616	31613	30985	29302	13607	16001	15137	34299	34304	27463
Quercetin-3-O-(2''-O-rhamnosyl)galactoside	Flavonoids	Flavonols	532947	561307	517362	N/A	N/A	N/A	N/A	N/A	N/A	N/A	N/A	N/A
Kaempferol-3,7-O-diglucoside	Flavonoids	Flavonols	97949.2	108013	80353.9	11922	15203	13718	28321	35068	22777	24917	14076	16655
Methylhesperidin	Flavonoids	Flavanones	8.03603e+06	8.29354e+06	6.79121e+06	N/A	N/A	N/A	N/A	N/A	N/A	N/A	N/A	N/A
Tamarixetin-3-O-glucoside (Tamarixin)	Flavonoids	Flavonols	1.41276e+06	1.37279e+06	1.56304e+06	74652	111060	131620	93078	100270	117600	91655	146180	121560
Isotamarixin	Flavonoids	Flavonols	1.40563e+06	1.5472e+06	1.63082e+06	N/A	N/A	N/A	N/A	N/A	N/A	N/A	N/A	N/A
Delphinidin-3-O-(6''-O-caffeoyl)glucoside	Flavonoids	Anthocyanidins	111983	78240	86381.2	N/A	N/A	N/A	N/A	N/A	N/A	N/A	N/A	N/A
Myricetin-3-O-galactoside	Flavonoids	Flavonols	547828	563717	435614	N/A	N/A	N/A	N/A	N/A	N/A	N/A	N/A	N/A
Isohyperoside	Flavonoids	Flavonols	7.97603e+06	1.28579e+07	1.0812e+07	1920700	1447700	2405000	1211400	1379000	1404400	2249300	2426100	2485400
Quercetin-3-O-xyloside (Reynoutrin)	Flavonoids	Flavonols	217663	317860	326238	119000	118210	107780	83297	80848	86269	88468	84998	82055
Azaleatin (5-O-Methylquercetin)	Flavonoids	Flavonols	991568	1.07267e+06	1.1504e+06	45889	56010	78290	33486	16159	24408	39134	30871	48937
Kaempferol-3-O-(6''-malonyl)galactoside	Flavonoids	Flavonols	295276	240519	273219	N/A	N/A	N/A	N/A	N/A	N/A	N/A	N/A	N/A
Phloretin-4'-O-glucoside (Trilobatin)	Flavonoids	Chalcones	374207	394322	438939	N/A	N/A	N/A	N/A	N/A	N/A	N/A	N/A	N/A
Kaempferol-3-O-sulfonate	Flavonoids	Flavonols	38328.5	33598.4	33374.2	N/A	N/A	N/A	N/A	N/A	N/A	N/A	N/A	N/A
Diosmetin-8-C-(2''-O-arabinosyl)glucoside	Flavonoids	Flavones	6.54203e+06	5.12064e+06	5.87458e+06	N/A	N/A	N/A	N/A	N/A	N/A	N/A	N/A	N/A
Diosmetin-8-C-(2''-O-rhamnosyl)glucoside	Flavonoids	Flavones	1.06136e+06	1.06717e+06	1.27022e+06	N/A	N/A	N/A	N/A	N/A	N/A	N/A	N/A	N/A
Genistein-7-O-galactoside-rhamnose	Flavonoids	Isoflavones	2.78992e+06	4.18375e+06	2.54984e+06	19422000	19378000	18566000	15012000	15452000	13824000	15473000	16032000	14912000
Genistein-7-O-galactoside	Flavonoids	Isoflavones	105521	158583	119696	356360	366350	488320	469910	616450	401000	464010	396790	452920
5,7,4'-Trihydroxy-6,8-dimethoxyisoflavone-7-O-galactoside	Flavonoids	Isoflavones	2.20835e+07	2.41162e+07	2.09893e+07	373360	378220	394320	340370	336840	311570	304870	317200	324540
Tricin-7-O-neohesperidoside	Flavonoids	Flavones	3.32086e+06	3.10488e+06	4.1071e+06	N/A	N/A	N/A	N/A	N/A	N/A	N/A	N/A	N/A
Chrysoeriol-7-O-(6''-feruloyl)glucoside	Flavonoids	Flavones	297709	336740	301523	96457	103180	107930	135760	128500	134990	144400	149080	158970
Chrysoeriol-6,8-di-C-glucoside-4'-O-glucoside	Flavonoids	Flavones	386216	401372	407935	N/A	N/A	N/A	N/A	N/A	N/A	N/A	N/A	N/A
2'-Hydoxy-5-methoxyGenistein-O-rhamnosyl-glucoside	Flavonoids	Isoflavones	2.69589e+07	2.3984e+07	1.70387e+07	356260	355510	460230	242060	331630	319410	361750	271570	361220
Monohydroxy-trimethoxyflavone-O-(6''-malonyl)glucoside	Flavonoids	Flavones	384532	796228	797194	N/A	N/A	N/A	N/A	N/A	N/A	N/A	N/A	N/A
Tricin-4'-O-glucoside	Flavonoids	Flavones	2.01258e+07	2.15923e+07	2.19858e+07	N/A	N/A	N/A	N/A	N/A	N/A	N/A	N/A	N/A
Cirsilineol (4',5-Dihydroxy-3',6,7-trimethoxyflavone)	Flavonoids	Flavanones	2.90792e+07	3.19703e+07	3.17669e+07	1525700	1444500	1497600	1381200	1345900	1318500	1202200	1289200	1271500
Quercetin-3-O-neohesperidoside	Flavonoids	Flavonols	3.32979e+06	3.48121e+06	3.41763e+06	528410	490960	534010	397230	378040	392490	531250	501800	525830
5,7,3',4',5'-Pentamethoxyflavanone	Flavonoids	Flavanones	1.28452e+06	1.38823e+06	1.36822e+06	35047	30863	38609	15003	15548	16279	6729.4	6502.4	6371
Rhamnetin-3-O-Glucoside	Flavonoids	Flavonols	1.58642e+07	1.55942e+07	1.29793e+07	54795	72561	64609	55477	67511	74396	65878	48135	57029
Isorhamnetin-3-O-Glucoside	Flavonoids	Flavonols	1.65584e+07	1.61503e+07	1.55841e+07	387550	325360	400520	193970	246720	138970	357880	367180	304480
6-C-MethylKaempferol-3-glucoside	Flavonoids	Flavones	4.52845e+07	4.31178e+07	4.52907e+07	N/A	N/A	N/A	N/A	N/A	N/A	N/A	N/A	N/A
2'-Hydroxy-3,4,5,4',6'-pentamethoxychalcone	Flavonoids	Chalcones	414154	496613	485351	157720	164130	157940	131840	144330	148880	133990	130720	126540
3,7-DimethylQuercetagetin-(3',4',5,6-Tetrahydroxy-3,7-dimethoxyflavone)	Flavonoids	Flavones	41349.1	40210	48936.3	N/A	N/A	N/A	N/A	N/A	N/A	N/A	N/A	N/A
3,5,4'-Trihydroxy-7-methoxyflavone (Rhamnocitrin)	Flavonoids	Flavonols	7.62316e+06	6.73425e+06	7.08343e+06	2100200	2215200	2089300	1723600	1641800	1540500	1704900	1787100	1788800
4',5,7-Trihydroxy-3',3,6-Trimethoxyflavone (Jaceidin)	Flavonoids	Flavones	286779	281538	296028	70363	63980	65956	55030	55076	55951	76274	71477	72049
Chrysosplenetin (Quercetagetin-3,6,7,3'-tetramethyl ether)	Flavonoids	Flavones	4.46916e+06	4.45628e+06	4.53921e+06	N/A	N/A	N/A	N/A	N/A	N/A	N/A	N/A	N/A
Penduletin (5,4'-Dihydroxy-3,6,7-trimethoxyflavone)	Flavonoids	Flavones	3.46272e+06	2.65379e+06	2.72831e+06	N/A	N/A	N/A	N/A	N/A	N/A	N/A	N/A	N/A
2'-Hydroxy-4,4',6'-Trimethoxychalcone; Flavokawain A	Flavonoids	Chalcones	153908	131733	146145	N/A	N/A	N/A	N/A	N/A	N/A	N/A	N/A	N/A
Isosaponarin(Isovitexin-4'-O-glucoside)	Flavonoids	Flavones	862624	813132	885453	N/A	N/A	N/A	N/A	N/A	N/A	N/A	N/A	N/A
Dihydrokaempferol-3-O-glucoside	Flavonoids	Flavanonols	954476	879401	1.00532e+06	154350	149580	180490	160250	164350	132340	146210	137650	148310
Galangin-7-O-glucoside	Flavonoids	Flavones	2.36584e+06	2.47683e+06	650930	N/A	N/A	N/A	N/A	N/A	N/A	N/A	N/A	N/A
Isosalipurposide (Phlorizin Chalcone)	Flavonoids	Chalcones	495822	558306	360102	N/A	N/A	N/A	N/A	N/A	N/A	N/A	N/A	N/A
Kaempferol-3-O-(6''-O-acetyl)glucoside	Flavonoids	Flavonols	480478	430583	432981	N/A	N/A	N/A	N/A	N/A	N/A	N/A	N/A	N/A
Dihydrokaempferol-7-O-glucoside	Flavonoids	Flavanonols	798710	930650	728455	11111	10954	14240	11950	8393.1	7489.2	5633	5926	8651.4
Gallocatechin-(4α→8)-gallocatechin	Flavonoids	Flavanols	67452.7	122476	69093.7	4788.5	13286	9922.7	15109	9338.2	9746.4	27164	30205	27890
Quercetin-3-O-rutinoside-7-O-glucoside	Flavonoids	Flavonols	702023	669619	547532	N/A	N/A	N/A	N/A	N/A	N/A	N/A	N/A	N/A
Sexangularetin-3-O-glucoside-7-O-rhamnoside	Flavonoids	Flavonols	1.88664e+07	1.88536e+07	1.66465e+07	371240	361560	382970	353750	298650	308320	345550	313000	351900
Quercetin-7-O-rutinoside-4'-O-glucoside	Flavonoids	Flavonols	375394	225008	249897	N/A	N/A	N/A	N/A	N/A	N/A	N/A	N/A	N/A
Quercetin-7-O-(2''-malonyl)glucosyl-5-O-glucoside	Flavonoids	Flavonols	112406	103447	112309	N/A	N/A	N/A	N/A	N/A	N/A	N/A	N/A	N/A
Kaempferol-3-O-(6''-malonyl)glucoside	Flavonoids	Flavonols	295276	240519	273219	113920	114660	114590	139380	148440	147400	213250	201850	228010
Cajanin	Flavonoids	Isoflavones	272103	282909	275861	N/A	N/A	N/A	N/A	N/A	N/A	N/A	N/A	N/A
Luteolin-6-C-glucoside-7-O-rhamnoside	Flavonoids	Flavones	3.12823e+07	2.48479e+07	3.07007e+07	31372	39534	37897	22206	36070	31618	32926	39085	35747
Hispidulin-8-C-(2''-O-glucosyl)glucoside	Flavonoids	Flavones	8.65665e+06	8.19554e+06	8.11324e+06	N/A	N/A	N/A	N/A	N/A	N/A	N/A	N/A	N/A
Cirsiliol-8-C-(2''-glucosyl)glucoside	Flavonoids	Flavones	219781	200937	344305	N/A	N/A	N/A	N/A	N/A	N/A	N/A	N/A	N/A
5,7,3',4'-Tetrahydroxy-6-methoxyflavone-8-C-glucoside	Flavonoids	Flavones	125926	86635.3	115694	N/A	N/A	N/A	N/A	N/A	N/A	N/A	N/A	N/A
Hispidulin-8-C-glucoside	Flavonoids	Flavones	4.33273e+07	4.55287e+07	4.56406e+07	N/A	N/A	N/A	N/A	N/A	N/A	N/A	N/A	N/A
Cirsiliol-8-C-glucoside	Flavonoids	Flavones	2.80421e+07	2.68956e+07	2.86913e+07	N/A	N/A	N/A	N/A	N/A	N/A	N/A	N/A	N/A
5,7,4'-Trihydroxy-8-methoxyflavone-6-C-[Xylosyl-(1-2)]-glucoside	Flavonoids	Flavones	9.86851e+06	1.0739e+07	1.06392e+07	N/A	N/A	N/A	N/A	N/A	N/A	N/A	N/A	N/A
Myricetin-3-O-β-D-glucoside	Flavonoids	Flavonols	632290	632496	537990	N/A	N/A	N/A	N/A	N/A	N/A	N/A	N/A	N/A
Delphinidin-3-O-(6''-O-p-coumaroyl)glucoside	Flavonoids	Anthocyanidins	2.42779e+07	2.38679e+07	2.15292e+07	N/A	N/A	N/A	N/A	N/A	N/A	N/A	N/A	N/A
Cyanidin-3-O-(6''-O-p-Coumaroyl)glucoside	Flavonoids	Anthocyanidins	5.14813e+06	4.68226e+06	5.33842e+06	N/A	N/A	N/A	N/A	N/A	N/A	N/A	N/A	N/A
Petunidin-3-O-(6''-O-p-Coumaroyl)glucoside	Flavonoids	Anthocyanidins	1.99134e+06	1.89326e+06	3.90699e+06	N/A	N/A	N/A	N/A	N/A	N/A	N/A	N/A	N/A
Peonidin-3-O-(6''-O-p-coumaroyl)glucoside	Flavonoids	Anthocyanidins	5.23507e+06	5.02838e+06	4.65497e+06	N/A	N/A	N/A	N/A	N/A	N/A	N/A	N/A	N/A
Apigenin-7-O-(6''-p-Coumaryl)glucoside	Flavonoids	Flavones	2.79756e+07	2.51693e+07	2.91028e+07	20152000	18138000	18985000	15588000	16475000	16439000	16110000	16092000	15440000
Malvidin-3-O-(6''-O-p-coumaroyl)glucoside	Flavonoids	Anthocyanidins	177987	164123	156571	N/A	N/A	N/A	N/A	N/A	N/A	N/A	N/A	N/A
Kaempferol-3-O-sophorotrioside	Flavonoids	Flavonols	30829.5	26478.7	25687.4	N/A	N/A	N/A	N/A	N/A	N/A	N/A	N/A	N/A
5,7,4'-Trihydroxy-3,6,3',5'-Tetramethoxyflavone	Flavonoids	Flavones	230732	293791	245580	N/A	N/A	N/A	N/A	N/A	N/A	N/A	N/A	N/A
3,4,2',4',6'-Pentahydroxychalcone-4'-O-glucoside	Flavonoids	Chalcones	885473	939614	811367	N/A	N/A	N/A	N/A	N/A	N/A	N/A	N/A	N/A
Quercetin-3-O-sophoroside-7-O-rhamnoside	Flavonoids	Flavonols	655301	560011	649835	N/A	N/A	N/A	N/A	N/A	N/A	N/A	N/A	N/A
Isorhamnetin-3-O-sophoroside	Flavonoids	Flavonols	193490	217198	155912	N/A	N/A	N/A	N/A	N/A	N/A	N/A	N/A	N/A
Isorhamnetin-3-O-sophoroside-7-O-rhamnoside	Flavonoids	Flavonols	207381	194696	198495	N/A	N/A	N/A	N/A	N/A	N/A	N/A	N/A	N/A
Isorhamnetin-3-O-glucoside-7-O-rhamnoside	Flavonoids	Flavonols	267085	327218	225538	17978	21881	18939	14881	10958	13655	14802	16221	12281
Quercetin-3-O-glucoside-7-O-rhamnoside	Flavonoids	Flavonols	3.28354e+06	2.85646e+06	4.49757e+06	515650	508660	649150	412950	393850	445720	464730	580650	453150
3',5,5',7-Tetrahydroxyflavanone-7-O-glucoside	Flavonoids	Flavanones	932064	669452	661005	N/A	N/A	N/A	N/A	N/A	N/A	N/A	N/A	N/A
Tamarixetin-3-O-glucoside-7-O-rhamnoside	Flavonoids	Flavonols	2.16085e+06	2.33283e+06	1.64083e+06	401150	390570	384700	369500	312370	278210	269710	353080	346210
Syringetin-3-O-rutinoside	Flavonoids	Flavonols	1.21475e+06	1.44773e+06	1.15371e+06	N/A	N/A	N/A	N/A	N/A	N/A	N/A	N/A	N/A
4'-Hydroxy-5,6,7-trimethoxyflavone	Flavonoids	Flavones	6.44423e+06	5.97616e+06	5.71759e+06	349820	334980	327960	152990	155980	149170	168390	161030	168840
4',5-Dihydroxy-3',5'-dimethoxyflavone	Flavonoids	Flavones	11422.6	10660.5	8271.13	N/A	N/A	N/A	N/A	N/A	N/A	N/A	N/A	N/A
4',6-Dihydroxy-5,7-dimethoxyflavanone	Flavonoids	Flavanones	1.66879e+06	1.50437e+06	1.47044e+06	119870	122370	118550	64363	73049	67068	73938	69496	73650
3',5-Dihydroxy-4',6,7-Trimethoxyflavanone	Flavonoids	Flavanones	1.67652e+07	2.09388e+07	1.99493e+07	261810	248880	261390	158270	148290	140060	168220	170530	162090
3',4',5,6,7-Pentamethoxyflavanone	Flavonoids	Flavanones	1.2952e+06	1.36221e+06	1.44481e+06	3157300	3175100	3232800	2868200	2780600	2900600	2495600	2629200	2505600
Eupatorin-5-methylether (3'-hydroxy-5,6,7,4'-tetramethoxyflavone)	Flavonoids	Flavones	698915	765481	760528	301750	309770	304460	268230	254390	269640	269920	270100	264730
3,4',5,6,7-Pentamethoxyflavone	Flavonoids	Flavones	3.60363e+06	3.90825e+06	3.71835e+06	1724200	1629500	1667700	1463500	1492900	1481900	1418400	1382800	1428800
7-Hydroxy-2',5,8-Trimethoxyflavanone	Flavonoids	Flavanones	1.75072e+06	1.71012e+06	1.76653e+06	979080	927520	953270	769290	769060	778890	698740	726600	724080
Aromadendrin-7-O-glucoside	Flavonoids	Flavanonols	108873	158502	134354	N/A	N/A	N/A	N/A	N/A	N/A	N/A	N/A	N/A
Peonidin-3-O-rutinoside	Flavonoids	Anthocyanidins	54485.3	62998.1	67647.8	N/A	N/A	N/A	N/A	N/A	N/A	N/A	N/A	N/A
Myricetin-3-O-(6''-malony)glucoside	Flavonoids	Flavonols	364279	388181	350110	N/A	N/A	N/A	N/A	N/A	N/A	N/A	N/A	N/A
Amoenin	Flavonoids	Flavonols	2.56256e+06	2.45836e+06	771772	N/A	N/A	N/A	N/A	N/A	N/A	N/A	N/A	N/A
Sudachitin	Flavonoids	Flavones	1.93339e+07	1.96583e+07	2.00372e+07	2830200	2768800	2802400	2200000	2072100	2077000	1894600	1946900	1846500
Eriodictyol-7-O-(6''-O-p-coumaroyl)glucoside	Flavonoids	Flavanones	487630	511362	503417	N/A	N/A	N/A	N/A	N/A	N/A	N/A	N/A	N/A
Isovitexin-2''-O-rhamnoside	Flavonoids	Flavones	289919	278737	278181	116100	137090	165960	123260	130190	112490	104150	128580	123010
Kaempferol-3-O-(2''-p-Coumaroyl)galactoside	Flavonoids	Flavonols	1.14389e+07	9.0184e+06	8.45275e+06	N/A	N/A	N/A	N/A	N/A	N/A	N/A	N/A	N/A
Kaempferol-3-O-glucuronide	Flavonoids	Flavonols	121837	113744	117487	N/A	N/A	N/A	N/A	N/A	N/A	N/A	N/A	N/A
Loquatoside	Flavonoids	Flavanones	4.72142e+06	5.05248e+06	4.89699e+06	430530	524980	421820	416730	395850	411940	256110	294620	275830
Hesperetin-7-O-glucoside	Flavonoids	Flavanones	4.50442e+07	5.0177e+07	4.56245e+07	1766000	1830500	1908200	2063300	1708700	1845800	2039600	1936800	2214800
Tricin (5,7,4'-Trihydroxy-3',5'-dimethoxyflavone)	Flavonoids	Flavones	75223.4	98144.7	109001	5293	7762.6	5827.5	4509.6	5400.1	4404.9	5704.3	4767.7	4417.1
Quercetin-3-O-rutinoside-7-O-rhamnoside	Flavonoids	Flavonols	107743	117389	55535.5	N/A	N/A	N/A	N/A	N/A	N/A	N/A	N/A	N/A
Quercetin3-O-galactoside	Flavonoids	Other Flavonoids	3.28957e+06	3.9193e+06	3.45813e+06	N/A	N/A	N/A	N/A	N/A	N/A	N/A	N/A	N/A
Quercetin-3-O-robinobioside	Flavonoids	Flavonols	2.31631e+07	2.3862e+07	2.59278e+07	N/A	N/A	N/A	N/A	N/A	N/A	N/A	N/A	N/A
Genistein	Flavonoids	Isoflavones	32321.6	25449.8	21318.4	N/A	N/A	N/A	N/A	N/A	N/A	N/A	N/A	N/A
Hesperetin-7-O-rutinoside (Hesperidin)	Flavonoids	Flavanones	814290	771008	818310	2278200	2187500	2102200	2357500	2464600	2300900	2433100	2509700	2385500
Naringenin-7-O-Neohesperidoside(Naringin)	Flavonoids	Flavanones	3.41887e+07	4.19522e+07	4.04943e+07	17788000	17953000	16735000	16043000	16135000	15541000	12898000	12839000	14512000
Apigenin-7-O-neohesperidoside (Rhoifolin)	Flavonoids	Flavones	2.29347e+07	2.71886e+07	2.49715e+07	19276000	18745000	17014000	15683000	15537000	14196000	16790000	16467000	15530000
Apigenin-8-C-Glucoside (Vitexin)	Flavonoids	Flavones	3.12524e+06	2.6611e+06	2.47969e+06	N/A	N/A	N/A	N/A	N/A	N/A	N/A	N/A	N/A
Eriodictyol-7-O-glucoside	Flavonoids	Flavanones	263031	354492	305972	N/A	N/A	N/A	N/A	N/A	N/A	N/A	N/A	N/A
Diosmetin (5,7,3'-Trihydroxy-4'-methoxyflavone)	Flavonoids	Flavones	1.28681e+07	1.31395e+07	1.21733e+07	2400500	2460900	2316600	1701900	1640800	1482800	1826700	1789700	1813600
Isorhamnetin; 3'-Methoxy-3,4',5,7-Tetrahydroxyflavone	Flavonoids	Flavonols	332061	319934	384787	359100	368630	367710	338220	310620	293890	350380	354300	366080
Apigenin-5-O-glucoside	Flavonoids	Flavones	1.27285e+06	1.27289e+06	1.38463e+06	N/A	N/A	N/A	N/A	N/A	N/A	N/A	N/A	N/A
Kaempferol-7-O-glucoside	Flavonoids	Flavonols	638019	651894	640061	10483	11563	13326	8312.5	11425	13843	45642	36536	26619
Quercetin-3-O-glucoside (Isoquercitrin)	Flavonoids	Flavonols	642757	633369	545807	59558	66351	49305	42922	41261	32149	136920	131920	183390
Hesperetin	Flavonoids	Flavanones	251071	244504	236048	7250.3	6119.9	5815.3	6095.7	2842.2	2256.6	2460.7	3459.5	1687.7
Poncirin (Isosakuranetin-7-O-neohesperidoside)	Flavonoids	Flavanones	2.49702e+07	2.62887e+07	2.15466e+07	N/A	N/A	N/A	N/A	N/A	N/A	N/A	N/A	N/A
3,5,7-Trihydroxyflavanone (Pinobanksin)	Flavonoids	Flavanonols	30022	31482.3	30190.7	N/A	N/A	N/A	N/A	N/A	N/A	N/A	N/A	N/A
Prunetin (5,4'-Dihydroxy-7-methoxyisoflavone)	Flavonoids	Isoflavones	379960	338282	356807	22569	23327	24600	23581	21750	21057	31207	29393	29749
Kaempferol-3-O-rhamnoside (Afzelin)(Kaempferin)	Flavonoids	Flavonols	14444.8	8165.36	6313.2	3534.7	5026.4	4126.4	3242.4	4067	4138.1	3025.2	4084.5	4469.3
Rhamnetin; 3,5,3',4'-Tetrahydroxy-7-Methoxyflavone	Flavonoids	Flavonols	198758	209474	200352	N/A	N/A	N/A	N/A	N/A	N/A	N/A	N/A	N/A
Homoeriodictyol	Flavonoids	Flavanones	202800	194664	180865	49319	41846	38749	34420	47073	35453	33648	46676	35148
Kaempferol-3-O-robinoside-7-O-rhamnoside (Robinin)	Flavonoids	Flavonols	647593	902777	808321	1222300	1470200	1166700	1419500	1486300	1505400	1734500	1699900	1617400
Myricetin-3-O-rutinoside	Flavonoids	Flavonols	199505	212908	261530	N/A	N/A	N/A	N/A	N/A	N/A	N/A	N/A	N/A
Naringenin-7-O-Rutinoside(Narirutin)	Flavonoids	Flavanones	3.56205e+07	4.01819e+07	3.76491e+07	N/A	N/A	N/A	N/A	N/A	N/A	N/A	N/A	N/A
Naringenin-7-O-glucoside (Prunin)	Flavonoids	Flavanones	187502	194184	192808	33744	35989	33100	31517	24026	26568	18726	18247	24628
Luteolin-8-C-glucoside (Orientin)	Flavonoids	Flavones	3.60533e+07	3.36352e+07	3.42906e+07	4274800	4276500	4188300	2781600	3119900	3199300	5185500	5317500	5404300
Sinensetin (5,6,7,3',4'-pentamethoxyflavone)	Flavonoids	Flavones	8.16671e+06	8.24749e+06	8.13868e+06	2296600	2248600	2283300	2068500	2025400	2069100	1874300	1877800	1901500
5,7-Dihydroxy-3',4',5'-trimethoxyflavone	Flavonoids	Flavones	1.36013e+07	15013327	1.4566e+07	4481500	4250400	4241000	2947500	3030900	2862100	3082700	3148400	3145200
Diosmetin-7-O-rutinoside (Diosmin)	Flavonoids	Flavones	5.86156e+06	4.17276e+06	4.39658e+06	1203000	1064100	1257400	903620	889060	917470	746160	744000	733960
Luteolin-3'-O-glucoside	Flavonoids	Flavones	1.92635e+06	1.47895e+06	1.51066e+06	N/A	N/A	N/A	N/A	N/A	N/A	N/A	N/A	N/A
Apigenin-4'-O-glucoside	Flavonoids	Flavones	205442	237596	221524	N/A	N/A	N/A	N/A	N/A	N/A	N/A	N/A	N/A
Tectorigenin	Flavonoids	Isoflavones	8.51542e+06	8.73844e+06	7.75337e+06	N/A	N/A	N/A	N/A	N/A	N/A	N/A	N/A	N/A
Kaempferol-3-O-glucoside (Astragalin)	Flavonoids	Flavonols	2.40058e+06	2.36257e+06	2.10991e+06	1464500	1274800	1432900	1905100	1760700	1679900	2783600	2705300	2824500
Apigenin-6-C-glucoside (Isovitexin)	Flavonoids	Flavones	1.04805e+07	1.24231e+07	1.48963e+07	N/A	N/A	N/A	N/A	N/A	N/A	N/A	N/A	N/A
Luteolin-6-C-glucoside (Isoorientin)	Flavonoids	Flavones	2.95613e+07	2.87653e+07	2.49655e+07	N/A	N/A	N/A	N/A	N/A	N/A	N/A	N/A	N/A
Eupatorin; 3',5-Dihydroxy-4',6,7-Trimethoxyflavone	Flavonoids	Flavones	9.01008e+06	9.2923e+06	8.88173e+06	N/A	N/A	N/A	N/A	N/A	N/A	N/A	N/A	N/A
Phloretin-2'-O-glucoside (Phlorizin)	Flavonoids	Chalcones	112492	145791	94392.7	N/A	N/A	N/A	N/A	N/A	N/A	N/A	N/A	N/A
5,4'-Dihydroxy-7-methoxyflavanone (Sakuranetin)	Flavonoids	Flavanones	42014.2	27656	23514.3	N/A	N/A	N/A	N/A	N/A	N/A	N/A	N/A	N/A
Eriodictyol-7-O-Rutinoside (Eriocitrin)	Flavonoids	Flavanones	3.08245e+06	2.10837e+06	2.23915e+06	N/A	N/A	N/A	N/A	N/A	N/A	N/A	N/A	N/A
Avicularin(Quercetin-3-O-α-L-arabinofuranoside)	Flavonoids	Flavonols	271006	290990	297923	N/A	N/A	N/A	N/A	N/A	N/A	N/A	N/A	N/A
Isorhamnetin-3-O-rutinoside (Narcissin)	Flavonoids	Flavonols	1.71773e+07	1.87162e+07	1.95717e+07	N/A	N/A	N/A	N/A	N/A	N/A	N/A	N/A	N/A
Naringenin (5,7,4'-Trihydroxyflavanone)	Flavonoids	Flavanones	48460.8	70554.6	45823.9	N/A	N/A	N/A	N/A	N/A	N/A	N/A	N/A	N/A
Cirsimaritin (4',5-dihydroxy-6,7-dimethoxyflavone)	Flavonoids	Flavones	3.80968e+06	3.93443e+06	4.04397e+06	N/A	N/A	N/A	N/A	N/A	N/A	N/A	N/A	N/A
Hesperidin methylchalcone	Flavonoids	Chalcones	1.14409e+07	1.15774e+07	5.13298e+06	N/A	N/A	N/A	N/A	N/A	N/A	N/A	N/A	N/A
4'-O-Glucosylvitexin	Flavonoids	Flavones	1.08635e+06	1.38838e+06	1.05552e+06	N/A	N/A	N/A	N/A	N/A	N/A	N/A	N/A	N/A
Isoliquiritin	Flavonoids	Chalcones	157102	153914	104171	N/A	N/A	N/A	N/A	N/A	N/A	N/A	N/A	N/A
Didymin (Isosakuranetin-7-O-rutinoside)	Flavonoids	Flavanones	1.97275e+07	1.67677e+07	2.03351e+07	N/A	N/A	N/A	N/A	N/A	N/A	N/A	N/A	N/A
Kaempferol-3-O-glucorhamnoside	Flavonoids	Flavonols	2.89052e+07	3.33796e+07	2.90978e+07	N/A	N/A	N/A	N/A	N/A	N/A	N/A	N/A	N/A
3'-O-Methyltricetin-5-O-glucoside	Flavonoids	Flavones	523494	629986	599985	N/A	N/A	N/A	N/A	N/A	N/A	N/A	N/A	N/A
3'-O-Methyltricetin-7-O-(6''-malonyl)glucoside	Flavonoids	Flavones	964621	943917	739927	N/A	N/A	N/A	N/A	N/A	N/A	N/A	N/A	N/A
Naringenin-7-O-(6''-malonyl)glucoside	Flavonoids	Flavanones	460376	373988	389909	97665	106740	98890	82048	98148	95608	89838	93590	86370
Tricetin-5-O-(6''-malonyl)glucoside	Flavonoids	Flavones	1.58013e+06	1.41304e+06	1.48464e+06	27173	33153	17821	25395	37694	28039	13307	15116	16379
O-MethylNaringenin-8-C-arabinoside	Flavonoids	Flavanones	586421	1.28352e+06	1.02184e+06	53197	45746	57477	61189	46557	55288	55311	49354	43944
3'-O-Methyltricetin-7-O-glucoside	Flavonoids	Flavones	4.72011e+06	2.70739e+06	2.59522e+06	N/A	N/A	N/A	N/A	N/A	N/A	N/A	N/A	N/A
Rosinidin-3-O-glucoside	Flavonoids	Anthocyanidins	1.16715e+07	1.10716e+07	9.87272e+06	N/A	N/A	N/A	N/A	N/A	N/A	N/A	N/A	N/A
Syringetin-3-O-glucoside	Flavonoids	Flavonols	836798	856887	908793	103490	82433	66248	114840	103330	93214	83161	66780	99903
Chrysoeriol-7-O-(6''-sinapoyl)glucoside	Flavonoids	Flavones	819205	624378	702431	N/A	N/A	N/A	N/A	N/A	N/A	N/A	N/A	N/A
Chrysoeriol-7,4'-di-O-glucoside	Flavonoids	Flavones	135243	167367	124954	N/A	N/A	N/A	N/A	N/A	N/A	N/A	N/A	N/A
Chrysoeriol-7-O-(6''-malonyl)glucoside	Flavonoids	Flavones	2.77494e+07	2.7347e+07	2.7281e+07	218720	218770	205880	160040	131610	171280	164680	115880	158360
Apigenin-6,8-di-C-glucoside-4'-O-glucoside	Flavonoids	Flavones	38904.2	44639	34636.3	92846	86310	91187	98202	88978	100680	88878	109990	110490
Hesperetin-8-C-glucoside-3'-O-glucoside	Flavonoids	Flavonols	107818	111043	161417	N/A	N/A	N/A	N/A	N/A	N/A	N/A	N/A	N/A
Chrysoeriol-6,8-di-C-glucoside-7-O-glucoside	Flavonoids	Flavones	377593	392439	382312	N/A	N/A	N/A	N/A	N/A	N/A	N/A	N/A	N/A
Chrysoeriol-6-C-glucoside-7-O-glucoside	Flavonoids	Flavones	5.9811e+07	6.18737e+07	5.67877e+07	N/A	N/A	N/A	N/A	N/A	N/A	N/A	N/A	N/A
Isoorientin-7-O-glucoside	Flavonoids	Flavones	129808	117688	132025	N/A	N/A	N/A	N/A	N/A	N/A	N/A	N/A	N/A
Orientin-7-O-arabinoside	Flavonoids	Flavones	603058	654547	459065	83134	78061	73430	138510	151300	121260	337390	358400	352340
Hesperetin-6-C-glucoside-7-O-glucoside	Flavonoids	Flavonols	177889	156727	185374	N/A	N/A	N/A	N/A	N/A	N/A	N/A	N/A	N/A
Isorhamnetin-8-C-glucoside	Flavonoids	Flavonols	54776.6	56750.4	57613.8	N/A	N/A	N/A	N/A	N/A	N/A	N/A	N/A	N/A
Orientin-7-O-glucoside	Flavonoids	Flavones	3.49713e+06	3.53473e+06	3.17424e+06	N/A	N/A	N/A	N/A	N/A	N/A	N/A	N/A	N/A
Eriodictyol-7-O-(6''-malonyl)glucoside	Flavonoids	Flavanones	284433	299175	243276	15445	9759.1	13091	16862	15484	14874	21195	20429	28728
Quercetin-7-O-rutinoside	Flavonoids	Flavonols	3.19077e+07	3.41852e+07	3.0353e+07	4099900	3532700	3755600	4270100	3591900	3836300	3013000	4379200	4564800
Tricin-7-O-(2''-O-glucosyl)glucoside	Flavonoids	Flavones	99677.7	126622	160887	855020	732180	877400	999620	872320	1059300	732100	844950	821280
Tricin-7-O-(2''-feruloyl)glucoside	Flavonoids	Flavones	37839.9	49325.7	33831.6	N/A	N/A	N/A	N/A	N/A	N/A	N/A	N/A	N/A
Tricin-7-O-(2''-Sinapoyl)glucoside	Flavonoids	Flavones	45936.2	60217.6	59784.3	25146	26422	30031	21368	23427	21475	20591	15954	23864
Gallocatechin-(4α→8)-catechin	Flavonoids	Flavanols	263969	314812	316983	N/A	N/A	N/A	N/A	N/A	N/A	N/A	N/A	N/A
Hesperetin-7-O-(6''-malonyl)glucoside	Flavonoids	Flavanones	663367	701941	661432	N/A	N/A	N/A	N/A	N/A	N/A	N/A	N/A	N/A
Eriodictyol-7-O-(6''-acetyl)glucoside	Flavonoids	Flavanones	84859.1	87623.1	75542.9	10764	8810.6	9239.6	6371.3	5662.5	5415	3910.3	6374.6	6432.7
Acacetin-7-O-(6''-O-acetyl)glucoside	Flavonoids	Flavones	335260	292848	318386	N/A	N/A	N/A	N/A	N/A	N/A	N/A	N/A	N/A
Chrysoeriol-5-O-glucoside	Flavonoids	Flavones	689224	681026	715373	65408	51877	51862	59390	56083	60949	78492	45860	54065
Chrysoeriol-7-O-(6''-acetyl)glucoside	Flavonoids	Flavones	1.99209e+07	1.44778e+07	1.99499e+07	37625	28500	21895	27480	21839	23853	37301	32329	34270
Chrysoeriol-7-O-rutinoside	Flavonoids	Flavones	5.18171e+06	4.70285e+06	5.73724e+06	50041	44282	33455	27111	24290	20680	49960	37945	34632
Chrysoeriol-7-O-glucoside	Flavonoids	Flavones	5.66505e+06	5.7073e+06	5.72855e+06	N/A	N/A	N/A	N/A	N/A	N/A	N/A	N/A	N/A
Eriodictyol-8-C-glucoside	Flavonoids	Flavanones	1.42911e+06	1.61843e+06	1.69184e+06	N/A	N/A	N/A	N/A	N/A	N/A	N/A	N/A	N/A
Tricin-7-O-saccharic acid	Flavonoids	Flavones	640922	591734	761033	N/A	N/A	N/A	N/A	N/A	N/A	N/A	N/A	N/A
Tricin-5-O-Glucoside	Flavonoids	Flavones	83451.8	102593	96443.4	16842	16233	10533	14809	17174	20271	20091	12455	12334
4'-Hydroxy-5,7-dimethoxyflavanone	Flavonoids	Flavanones	35031.4	42942.7	42555.1	4004300	4080900	4120700	3978200	5110300	4528300	3857400	3328000	3435600
Hesperetin-7-O-neohesperidoside(Neohesperidin)	Flavonoids	Flavanones	828554	1.12353e+06	1.02329e+06	N/A	N/A	N/A	N/A	N/A	N/A	N/A	N/A	N/A
Apigenin-7-O-rutinoside (Isorhoifolin)	Flavonoids	Flavones	4.29214e+06	4.07948e+06	3.38061e+06	N/A	N/A	N/A	N/A	N/A	N/A	N/A	N/A	N/A
Kaempferol-3-O-robinobioside(Biorobin)	Flavonoids	Flavonols	1.78375e+07	1.95482e+07	1.4446e+07	N/A	N/A	N/A	N/A	N/A	N/A	N/A	N/A	N/A
Isovitexin-7-O-glucoside(Saponarin)	Flavonoids	Flavones	519592	642404	550280	44868	50713	52006	66245	58024	55447	48177	38617	53215
Naringenin chalcone; 2',4,4',6'-Tetrahydroxychalcone	Flavonoids	Chalcones	28310.5	33060.8	32259.4	N/A	N/A	N/A	N/A	N/A	N/A	N/A	N/A	N/A
Vitexin-2''-O-rhamnoside	Flavonoids	Flavones	971435	1.17168e+06	1.03523e+06	29366	25430	28173	31929	28690	26162	38430	42962	39854
Calycosin	Flavonoids	Isoflavones	103927	134030	142424	31210	28036	27236	18473	19114	18034	20515	17133	20102
Butin; 7,3',4'-Trihydroxyflavanone	Flavonoids	Flavanones	54288.6	55241.3	43214	6586.5	5923.4	4593.5	21364	32600	14711	7216.9	7237.4	7667.1
Natsudaidain (3-Hydroxy-3',4',5,6,7,8-hexamethoxyflavone)	Flavonoids	Flavonols	1.75076e+07	1.7067e+07	1.68366e+07	400460	393940	393880	204690	198660	204040	196790	197080	197030
Hispidulin (5,7,4'-Trihydroxy-6-methoxyflavone)	Flavonoids	Flavones	8.75396e+06	8.25029e+06	7.74019e+06	2324300	2209500	2257300	1791300	1677000	1526900	1663500	1880100	1942500
Nepetin (5,7,3',4'-Tetrahydroxy-6-methoxyflavone)	Flavonoids	Flavones	206114	217036	191995	N/A	N/A	N/A	N/A	N/A	N/A	N/A	N/A	N/A
4',5,7-Trihydroxy-3',6-dimethoxyflavone (Jaceosidin)	Flavonoids	Flavones	4.74262e+06	4.83747e+06	4.926e+06	2437100	2528800	2626600	2080900	2029600	1987000	1950200	2096500	1987200
Eupatilin (5,7-Dihydroxy-3',4',6-Trimethoxyflavone)	Flavonoids	Flavones	1.42746e+07	1.5722e+07	1.41241e+07	2019900	2020500	2087500	1920700	1873500	1827900	1683700	1733600	1808400
5,7,4',5'-Tetrahydro-3',6-dimethoxyflavone	Flavonoids	Flavones	515227	596119	565042	31727	30959	31515	33394	32274	32454	26451	36016	29310
Eupatilin-7-O-glucoside	Flavonoids	Flavones	3.27469e+06	3.86662e+06	3.93643e+06	152710	155860	140810	145360	97486	97305	124820	134770	114710
Monohydroxy-trimethoxyflavone	Flavonoids	Flavones	2.2709e+06	2.24313e+06	2.22429e+06	N/A	N/A	N/A	N/A	N/A	N/A	N/A	N/A	N/A
7-Hydroxy-3,5,6,8-tetramethoxyflavone	Flavonoids	Flavones	1.13247e+07	9.87854e+06	9.83241e+06	670260	649690	669250	519220	494840	507290	439520	476800	487400
5-Hydroxy-6,7,8,3',4'-pentamethoxyflavone	Flavonoids	Flavones	222078	219926	261614	2804700	2744900	2792800	2335700	2258300	2299100	2243300	2234400	2253900
Monohydroxy-hexamethoxyflavone	Flavonoids	Flavones	1.29058e+07	1.2086e+07	1.22939e+07	N/A	N/A	N/A	N/A	N/A	N/A	N/A	N/A	N/A
3,5,6,7,8,3',4'-Heptamethoxyflavone	Flavonoids	Flavonols	1.42074e+06	1.44566e+06	1.42103e+06	885890	850420	890700	756330	762390	741250	708990	683490	673760
Diosmetin-6-C-glucoside	Flavonoids	Flavones	3.17653e+07	2.92002e+07	3.15455e+07	14918000	14781000	14743000	11704000	11898000	11247000	10709000	11676000	11840000
Luteolin-6,8-di-C-glucoside	Flavonoids	Flavones	2.30934e+07	2.42936e+07	2.37186e+07	7037500	7934400	8417500	6631400	6573200	6604500	8030200	8071500	7658900
Chrysoeriol-6,8-di-C-glucoside	Flavonoids	Flavones	963434	985915	854674	34772000	32925000	34350000	27362000	29522000	28076000	31803000	28716000	30995000
Limocitrin-3-O-(3-hydroxy-3-methylglutarate)glucoside	Flavonoids	Flavonols	906972	1.26559e+06	1.09337e+06	24953	19992	30786	15615	8640.6	18647	10951	16388	18706
Natsudaidain-3-O-(3-hydroxy-3-methylglutarate)glucoside	Flavonoids	Flavonols	5.54081e+06	4.90962e+06	4.91709e+06	1181300	1090000	1179800	716340	740220	717560	959510	970250	939850
Natsudaidain-3-O-(5'-glucosyl-3-hydroxy-3-methylglutarate)glucoside	Flavonoids	Flavonols	9.8556e+06	1.00233e+07	1.00289e+07	1772700	1661200	1696500	1189200	1225600	1155000	1059600	1085700	1072000
Andrographidine A	Flavonoids	Flavanones	3.27096e+07	3.3503e+07	4.16934e+07	N/A	N/A	N/A	N/A	N/A	N/A	N/A	N/A	N/A
5,2'-Dihydroxy-7,8-dimethoxyflavone glycoside	Flavonoids	Flavones	418054	313822	351692	56567	71908	63777	65147	65057	70790	94805	107350	90367
Luteolin-6-C-arabinoside-7-O-glucoside	Flavonoids	Flavones	1.96302e+06	2.03617e+06	1.6396e+06	151540	175330	195280	179590	133420	146510	151280	139180	113330
Luteolin-6-C-(5''-glucuronyl)xyloside	Flavonoids	Flavones	274435	273425	226821	1450400	1297300	1402800	1113100	1167600	1197700	1121500	1052900	1092300
Luteolin-6-C-(2''-glucuronyl)glucoside	Flavonoids	Flavones	2.84322e+07	2.98813e+07	2.47522e+07	272900	283810	298360	252480	273840	221080	375150	401680	384930
Genistein-8-C-apiosyl(1→6)glucoside	Flavonoids	Isoflavones	1.18722e+07	1.1016e+07	1.14858e+07	205410	259510	204290	280210	260680	268700	498490	420020	540110
Genistein-8-C-glucoside	Flavonoids	Isoflavones	1.3994e+07	1.56354e+07	1.43708e+07	276580	261900	294280	231570	260560	235730	373900	386630	301860
Pratensein	Flavonoids	Isoflavones	7.51385e+06	8.61963e+06	7.50747e+06	2169000	2191100	2230600	1736600	1617700	1442000	1681000	1776500	1856600
Diosmetin-7-O-galactoside	Flavonoids	Flavones	4.33095e+07	4.60571e+07	4.01429e+07	17685000	18625000	19673000	11690000	12543000	12430000	21791000	21527000	20834000
Apigenin-7-O-(6''-malonyl)glucoside	Flavonoids	Flavones	17159.8	25665.6	12096.3	N/A	N/A	N/A	N/A	N/A	N/A	N/A	N/A	N/A
Luteolin-7-O-(6''-malonyl)glucoside	Flavonoids	Flavones	295276	240519	273219	N/A	N/A	N/A	N/A	N/A	N/A	N/A	N/A	N/A
Diosmetin-7-O-(6''-malonyl)glucoside	Flavonoids	Flavones	388420	379951	373196	107250	98984	109670	71876	65879	61424	83416	74459	78050
Quercetin-7-O-(6''-malonyl)glucoside	Flavonoids	Flavonols	114396	107391	215316	1299500	1309000	1436000	1322900	1247400	1187700	1343000	1248900	1350800
Luteolin-7-O-rutinoside	Flavonoids	Flavones	5.06268e+06	4.91431e+06	4.11846e+06	13825000	12021000	12201000	12159000	12239000	11823000	13005000	14031000	13276000
Quercetin-3-O-(2''-O-galactosyl)glucoside	Flavonoids	Flavonols	340808	331101	305200	N/A	N/A	N/A	N/A	N/A	N/A	N/A	N/A	N/A
1,3,7-Trimethoxyxanthone	Flavonoids	Other Flavonoids	456492	456649	552902	278250	272000	291230	220220	221710	218350	216790	211610	230160
1,2,3,6,7-Pentamethoxyxanthone	Flavonoids	Other Flavonoids	586511	547316	515364	33018	31409	34107	28561	33610	31506	33837	29735	27274
Isosinensetin	Flavonoids	Flavones	1.47239e+06	1.55019e+06	1.4118e+06	539140	522120	537160	493700	491310	478430	454580	451150	468410
Luteolin-7-O-neohesperidoside (Lonicerin)	Flavonoids	Flavones	5.79554e+06	5.28484e+06	4.57077e+06	18470000	16995000	17733000	15714000	16263000	15958000	17453000	18228000	17087000
Diosmetin-7-O-Neohesperidoside (Neodiosmin)	Flavonoids	Flavones	5.18943e+06	3.56252e+06	4.6046e+06	19659000	19251000	20484000	19078000	19310000	18291000	28307000	26909000	24818000
Sudachiin B	Flavonoids	Flavones	2.83833e+06	2.92793e+06	2.7465e+06	66400	77131	71710	55536	54539	58640	41430	50222	39577
Sudachiin C	Flavonoids	Flavones	2.83833e+06	2.92793e+06	2.7465e+06	68893	75483	78375	53348	64758	55833	52274	51686	42101
Vitexin-2''-O-glucoside	Flavonoids	Flavones	1.73639e+07	1.90131e+07	1.90719e+07	N/A	N/A	N/A	N/A	N/A	N/A	N/A	N/A	N/A
5-Hydroxyauranetin	Flavonoids	Flavonols	2.66505e+07	2.71384e+07	2.51937e+07	10989000	10722000	10713000	8301700	8431200	8757100	8246800	8365900	8593000
Acacetin-7-O-rutinoside (Linarin)	Flavonoids	Flavones	348888	302167	269707	380340	411830	412740	402480	440940	443380	700330	746610	647430
6-Hydroxykaempferol-7,6-O-Diglucoside	Flavonoids	Flavonols	464742	227197	275593	N/A	N/A	N/A	N/A	N/A	N/A	N/A	N/A	N/A
Quercetin-5-O-β-D-glucoside	Flavonoids	Flavonols	6.55317e+06	1.05553e+07	7.11917e+06	N/A	N/A	N/A	N/A	N/A	N/A	N/A	N/A	N/A
Isovitexin-2''-O-xyloside	Flavonoids	Flavones	1.11763e+07	9.74809e+06	8.43752e+06	N/A	N/A	N/A	N/A	N/A	N/A	N/A	N/A	N/A
ageconyflavone C	Flavonoids	Flavones	3.33746e+06	3.69102e+06	3.5405e+06	N/A	N/A	N/A	N/A	N/A	N/A	N/A	N/A	N/A
Tamarixetin-3-O-glucoside-7-O-sulfonate	Flavonoids	Flavonols	468543	446043	522161	N/A	N/A	N/A	N/A	N/A	N/A	N/A	N/A	N/A
Phloretin 3',5'-Di-C-Glucoside	Flavonoids	Flavones	1.73062e+06	1.88492e+06	1.24575e+06	N/A	N/A	N/A	N/A	N/A	N/A	N/A	N/A	N/A
Retusin 7-O-Glucoside	Flavonoids	Flavones	1.91324e+07	1.4477e+07	2.38927e+07	N/A	N/A	N/A	N/A	N/A	N/A	N/A	N/A	N/A
Salvigenin 5-[6''-(3-Hydroxy-3-Methylglutaryl)Glucoside]glucoside	Flavonoids	Flavones	132870	90338.6	100247	N/A	N/A	N/A	N/A	N/A	N/A	N/A	N/A	N/A
Limocitrol 5-[6''-(3-Hydroxy-3-Methylglutaryl)Glucoside]glucoside	Flavonoids	Flavones	673033	725154	683406	N/A	N/A	N/A	N/A	N/A	N/A	N/A	N/A	N/A
5-Hydroxy-6,7,4'-Trimethoxyflavone 5-O-glucoside	Flavonoids	Flavones	8.59574e+06	1.38735e+07	1.22699e+07	N/A	N/A	N/A	N/A	N/A	N/A	N/A	N/A	N/A
Desmethylsinensetin 5-[6''-(3-Hydroxy-3-Methylglutaryl)Glucoside]	Flavonoids	Flavones	21013.2	17718.2	27665.5	N/A	N/A	N/A	N/A	N/A	N/A	N/A	N/A	N/A
Limocitrol 3-Glucoside	Flavonoids	Flavones	5.35121e+06	6.6716e+06	8.05308e+06	N/A	N/A	N/A	N/A	N/A	N/A	N/A	N/A	N/A
Salvigenin 5-[6''-(3-Hydroxy-3-Methylglutaryl)Glucoside]	Flavonoids	Flavones	232449	211116	183840	N/A	N/A	N/A	N/A	N/A	N/A	N/A	N/A	N/A
Ombuin 5-[6''-(3-Methylglutaconyl)Glucoside]Glucoside	Flavonoids	Flavones	7.08489e+06	7.37398e+06	7.90646e+06	N/A	N/A	N/A	N/A	N/A	N/A	N/A	N/A	N/A
Limocitrol 5-[6''-(3-Hydroxy-3-Methylglutaryl)Glucoside]	Flavonoids	Flavones	1.5638e+06	1.40601e+06	1.61713e+06	N/A	N/A	N/A	N/A	N/A	N/A	N/A	N/A	N/A
Sorbifolin 5-[6''-(3-Hydroxy-3-Methylglutaryl)Glucoside]	Flavonoids	Flavones	798583	643793	636897	N/A	N/A	N/A	N/A	N/A	N/A	N/A	N/A	N/A
5-Hydroxy-7,8,2',3'-Tetramethoxyflavone 5-Glucoside	Flavonoids	Flavones	1.16531e+07	1.23062e+07	1.08434e+07	N/A	N/A	N/A	N/A	N/A	N/A	N/A	N/A	N/A
Gardenin C 5-[6''-(3-Hydroxy-3-Methylglutaryl)Glucoside]glucoside	Flavonoids	Flavones	4.19332e+06	3.88749e+06	3.16059e+06	N/A	N/A	N/A	N/A	N/A	N/A	N/A	N/A	N/A
Flindulatin 5-[6''-(3-Hydroxy-3-Methylglutaryl)Glucoside]	Flavonoids	Flavones	406209	386699	294428	N/A	N/A	N/A	N/A	N/A	N/A	N/A	N/A	N/A
Hydroxyauranetin 5-O-Glucoside	Flavonoids	Flavones	6.33256e+06	6.32067e+06	5.17976e+06	N/A	N/A	N/A	N/A	N/A	N/A	N/A	N/A	N/A
Desmethoxysudachitin 5-[6''-(3-Hydroxy-3-Methylglutaryl)Glucoside]	Flavonoids	Flavones	1.09412e+07	1.16103e+07	9.38309e+06	N/A	N/A	N/A	N/A	N/A	N/A	N/A	N/A	N/A
Sudachitin 5-[6''-(3-Hydroxy-3-Methylglutaryl)Glucoside]	Flavonoids	Flavones	3.28426e+06	3.02533e+06	2.55985e+06	N/A	N/A	N/A	N/A	N/A	N/A	N/A	N/A	N/A
Gardenin E 5-Rutinoside	Flavonoids	Flavones	1.46237e+06	1.62789e+06	1.5316e+06	N/A	N/A	N/A	N/A	N/A	N/A	N/A	N/A	N/A
Retusin 5-[6''-(3-Hydroxy-3-Methylglutaryl)Glucoside]	Flavonoids	Flavones	340266	279608	285900	N/A	N/A	N/A	N/A	N/A	N/A	N/A	N/A	N/A
Araneosol 5-[6''-(3-Hydroxy-3-Methylglutaryl)Glucoside]	Flavonoids	Flavones	690317	704120	696031	N/A	N/A	N/A	N/A	N/A	N/A	N/A	N/A	N/A
4'-Hydroxy-5,6,7,8,3',5'-Hexamethoxyflavone O-Glucoside	Flavonoids	Flavones	268500	240986	251646	N/A	N/A	N/A	N/A	N/A	N/A	N/A	N/A	N/A
Demethylnobiletin 5-O-Glucoside	Flavonoids	Flavones	3.73635e+06	3.46674e+06	3.74087e+06	N/A	N/A	N/A	N/A	N/A	N/A	N/A	N/A	N/A
3,6,7,2',4'-Pentamethylquercetagetin 3'-O-Beta-D-Glucoside	Flavonoids	Flavones	580864	476821	429792	N/A	N/A	N/A	N/A	N/A	N/A	N/A	N/A	N/A
Prosogerin E	Flavonoids	Flavones	91595.3	95938.7	104465	N/A	N/A	N/A	N/A	N/A	N/A	N/A	N/A	N/A
Natsudaidain 3-[6''-(3-Hydroxy-3-Methylglutaryl)Glucoside]glucoside	Flavonoids	Flavones	3.72052e+07	3.85858e+07	3.82584e+07	N/A	N/A	N/A	N/A	N/A	N/A	N/A	N/A	N/A
Gardenin B 5-[6''-(3-Hydroxy-3-Methylglutaryl)Glucoside]	Flavonoids	Flavones	267239	432949	356364	N/A	N/A	N/A	N/A	N/A	N/A	N/A	N/A	N/A
Hydroxyauranetin 5-[6''-(3-Hydroxy-3-Methylglutaryl)Glucoside]	Flavonoids	Flavones	468033	619335	526000	N/A	N/A	N/A	N/A	N/A	N/A	N/A	N/A	N/A
Gardenin C 5-[6''-(3-Hydroxy-3-Methylglutaryl)Glucoside]	Flavonoids	Flavones	3.85203e+06	3.81295e+06	2.91767e+06	N/A	N/A	N/A	N/A	N/A	N/A	N/A	N/A	N/A
Xanthomicrol	Flavonoids	Flavones	1.31667e+06	1.30835e+06	1.33752e+06	N/A	N/A	N/A	N/A	N/A	N/A	N/A	N/A	N/A
7-Demethyltangeretin	Flavonoids	Flavones	6.60991e+06	6.70123e+06	7.1802e+06	N/A	N/A	N/A	N/A	N/A	N/A	N/A	N/A	N/A
Scaposin 5-[6''-(3-Hydroxy-3-Methylglutaryl)Glucoside]	Flavonoids	Flavones	1.75447e+06	1.69867e+06	1.90316e+06	N/A	N/A	N/A	N/A	N/A	N/A	N/A	N/A	N/A
Gardenin 5-O-Glucoside	Flavonoids	Flavones	900268	831353	830651	N/A	N/A	N/A	N/A	N/A	N/A	N/A	N/A	N/A
Cirsilineol 5-[6''-(3-Hydroxy-3-Methylglutaryl)Glucoside]	Flavonoids	Flavones	4.16937e+06	3.72341e+06	3.33296e+06	N/A	N/A	N/A	N/A	N/A	N/A	N/A	N/A	N/A
Eriostemin	Flavonoids	Flavones	1.32478e+06	1.36277e+06	1.46736e+06	N/A	N/A	N/A	N/A	N/A	N/A	N/A	N/A	N/A
Natsudaidain 3-Glucoside	Flavonoids	Flavones	819876	927039	885441	N/A	N/A	N/A	N/A	N/A	N/A	N/A	N/A	N/A
Xanthomicrol 5-[6''-(3-Hydroxy-3-Methylglutaryl)Glucoside]	Flavonoids	Flavones	4.0238e+06	3.85889e+06	3.55101e+06	N/A	N/A	N/A	N/A	N/A	N/A	N/A	N/A	N/A
Gardenin E 5-[6''-(3-Hydroxy-3-Methylglutaryl)Glucoside]	Flavonoids	Flavones	1.98298e+06	2.13108e+06	2.05042e+06	N/A	N/A	N/A	N/A	N/A	N/A	N/A	N/A	N/A
4'-Hydroxy-5,6,7,8-Tetramethoxyflavone	Flavonoids	Flavones	1.17563e+07	1.12509e+07	1.15918e+07	N/A	N/A	N/A	N/A	N/A	N/A	N/A	N/A	N/A
Natsudaidain 3-[6''-(3-Hydroxy-3-Methylglutaryl)Glucoside]	Flavonoids	Flavones	4.76764e+06	4.9164e+06	5.41898e+06	N/A	N/A	N/A	N/A	N/A	N/A	N/A	N/A	N/A
5-Hydroxy-4',6,7-trimethoxyflavone (Salvigenin)	Flavonoids	Flavones	2.19429e+06	2.49428e+06	2.09168e+06	N/A	N/A	N/A	N/A	N/A	N/A	N/A	N/A	N/A
Demethylnobiletin 5-[6''-(3-Hydroxy-3-Methylglutaryl)Glucoside]	Flavonoids	Flavones	1.94208e+06	1.99597e+06	1.75903e+06	N/A	N/A	N/A	N/A	N/A	N/A	N/A	N/A	N/A
Gardenin D 5-[6''-(3-Hydroxy-3-Methylglutaryl)Glucoside]	Flavonoids	Flavones	5.7955e+06	6.15066e+06	5.41362e+06	N/A	N/A	N/A	N/A	N/A	N/A	N/A	N/A	N/A
5,4'-Dihydroxy-6,7,8,3'-tetramethoxyflavone	Flavonoids	Flavones	1.42909e+06	1.35346e+06	1.30678e+06	N/A	N/A	N/A	N/A	N/A	N/A	N/A	N/A	N/A
Cirsimaritin 5-[6''-(3-Hydroxy-3-Methylglutaryl)Glucoside]	Flavonoids	Flavones	85896	141130	131451	N/A	N/A	N/A	N/A	N/A	N/A	N/A	N/A	N/A
7-Hydroxy-3',4',5,6-tetramethoxyflavone	Flavonoids	Flavones	1.02658e+07	8.05522e+06	8.9666e+06	N/A	N/A	N/A	N/A	N/A	N/A	N/A	N/A	N/A
8-Hydroxy-4',5,7-trimethoxyflavone	Flavonoids	Flavones	5.68127e+06	6.38484e+06	6.45959e+06	N/A	N/A	N/A	N/A	N/A	N/A	N/A	N/A	N/A
Quercetin 3,5,7,3'-tetramethyl ether	Flavonoids	Flavones	4.07215e+06	3.53549e+06	3.41622e+06	N/A	N/A	N/A	N/A	N/A	N/A	N/A	N/A	N/A
Demethoxysudachitin	Flavonoids	Flavones	1.22965e+07	7.22106e+06	7.86634e+06	N/A	N/A	N/A	N/A	N/A	N/A	N/A	N/A	N/A
3,3',4',5'-Tetrahydroxy-5,7-Dimethoxyflavone	Flavonoids	Flavones	1.51858e+06	1.38852e+06	1.53512e+06	N/A	N/A	N/A	N/A	N/A	N/A	N/A	N/A	N/A
6'-Hydroxy-3,4,2',3',4'-Pentamethoxychalcone	Flavonoids	Chalcones	1.76355e+07	1.65181e+07	1.84856e+07	N/A	N/A	N/A	N/A	N/A	N/A	N/A	N/A	N/A
4'-Hydroxy-3,3',5,7,8-Pentamethoxyflavone	Flavonoids	Flavones	1.04165e+07	9.02633e+06	9.51286e+06	N/A	N/A	N/A	N/A	N/A	N/A	N/A	N/A	N/A
Hypolaetin 7,8,3',4'-Tetramethyl Ether	Flavonoids	Flavones	3.21103e+06	3.68841e+06	3.3628e+06	N/A	N/A	N/A	N/A	N/A	N/A	N/A	N/A	N/A
3,6'-Dihydroxy-3,4,2',4'-Tetramethoxychalcone	Flavonoids	Chalcones	804044	926388	728925	N/A	N/A	N/A	N/A	N/A	N/A	N/A	N/A	N/A
3-Hydroxy-3',4',5,5',7-Pentamethoxyflavone	Flavonoids	Flavones	9.95564e+06	1.02386e+07	1.00114e+07	N/A	N/A	N/A	N/A	N/A	N/A	N/A	N/A	N/A
Cerrosillin	Flavonoids	Flavones	1.5614e+07	1.42873e+07	1.57036e+07	N/A	N/A	N/A	N/A	N/A	N/A	N/A	N/A	N/A
3,6'-Dihydroxy-4,2',3',4',5'-Pentamethoxychalcone	Flavonoids	Chalcones	1.31814e+06	1.16803e+06	1.26024e+06	N/A	N/A	N/A	N/A	N/A	N/A	N/A	N/A	N/A
5,6,2',3',4',6'-Hexamethoxyflavone	Flavonoids	Flavones	2.01106e+07	2.00146e+07	1.86898e+07	N/A	N/A	N/A	N/A	N/A	N/A	N/A	N/A	N/A
5,3'-Dihydroxy-3,6,7,4',5'-Pentamethoxyflavone	Flavonoids	Flavones	2.01727e+06	1.97857e+06	2.04167e+06	N/A	N/A	N/A	N/A	N/A	N/A	N/A	N/A	N/A
Tambulin	Flavonoids	Flavones	1.31089e+07	1.3393e+07	1.31139e+07	N/A	N/A	N/A	N/A	N/A	N/A	N/A	N/A	N/A
5-Hydroxy-3,6,7,4',5'-Pentamethoxyflavone	Flavonoids	Flavones	1.10743e+07	1.17873e+07	1.21349e+07	N/A	N/A	N/A	N/A	N/A	N/A	N/A	N/A	N/A
Mikanin	Flavonoids	Flavones	9.74589e+06	9.91474e+06	1.00206e+07	N/A	N/A	N/A	N/A	N/A	N/A	N/A	N/A	N/A
5,4'-Dihydroxy-3,6,7,3',5'-Pentamethoxyflavone	Flavonoids	Flavones	5.95331e+06	6.37576e+06	5.42876e+06	N/A	N/A	N/A	N/A	N/A	N/A	N/A	N/A	N/A
6'-Hydroxy-2,4,2',3',4'-Pentamethoxychalcone	Flavonoids	Chalcones	8.52228e+06	8.76277e+06	9.29187e+06	N/A	N/A	N/A	N/A	N/A	N/A	N/A	N/A	N/A
3,2',4'-Trihydroxy-4,3',5',6'-Tetramethoxychalcone	Flavonoids	Chalcones	4.00385e+07	3.56743e+07	3.8743e+07	N/A	N/A	N/A	N/A	N/A	N/A	N/A	N/A	N/A
Santin	Flavonoids	Flavones	1.49264e+07	1.53453e+07	1.50396e+07	N/A	N/A	N/A	N/A	N/A	N/A	N/A	N/A	N/A
3,5,6,7,8,4'-Hexamethoxyflavone	Flavonoids	Flavones	8.27541e+06	8.25644e+06	7.59795e+06	N/A	N/A	N/A	N/A	N/A	N/A	N/A	N/A	N/A
6'-Hydroxy-3,4,2',3',4',5'-Hexamethoxychalcone	Flavonoids	Chalcones	1.47172e+06	1.70299e+06	1.47922e+06	N/A	N/A	N/A	N/A	N/A	N/A	N/A	N/A	N/A
3,5,6,7-Tetramethoxyflavone	Flavonoids	Flavones	2.38437e+06	2.34215e+06	2.12577e+06	N/A	N/A	N/A	N/A	N/A	N/A	N/A	N/A	N/A
5,7-Dihydroxy-3,4',6,8-tetramethoxyflavone	Flavonoids	Flavones	1.86287e+07	2.02175e+07	1.96612e+07	N/A	N/A	N/A	N/A	N/A	N/A	N/A	N/A	N/A
5-Hydroxy-6,7,3',4',5'-Pentamethoxyflavone	Flavonoids	Flavones	752412	928639	821681	N/A	N/A	N/A	N/A	N/A	N/A	N/A	N/A	N/A
3',6'-Dihydroxy-3,4,2',4'-Tetramethoxychalcone	Flavonoids	Chalcones	2.22077e+07	2.10303e+07	2.09526e+07	N/A	N/A	N/A	N/A	N/A	N/A	N/A	N/A	N/A
6'-Hydroxy-4,2',3',4'-Tetramethoxychalcone	Flavonoids	Chalcones	1.7237e+07	1.55215e+07	1.83058e+07	N/A	N/A	N/A	N/A	N/A	N/A	N/A	N/A	N/A
3',4'-Dihydroxy-5,6,7,8,5'-Pentamethoxyflavone	Flavonoids	Flavones	3.56158e+06	3.71158e+06	3.72669e+06	N/A	N/A	N/A	N/A	N/A	N/A	N/A	N/A	N/A
6'-Hydroxy-2,2',3',4',5'-Pentamethoxychalcone	Flavonoids	Chalcones	2.09854e+07	2.2056e+07	2.06961e+07	N/A	N/A	N/A	N/A	N/A	N/A	N/A	N/A	N/A
Dihydroxypentamethoxyflavone	Flavonoids	Flavones	3.70811e+06	4.23121e+06	4.04132e+06	N/A	N/A	N/A	N/A	N/A	N/A	N/A	N/A	N/A
2',4'-Dihydroxy-2,3',6'-Trimethoxychalcone	Flavonoids	Chalcones	1.78735e+06	1.61232e+06	1.64027e+06	N/A	N/A	N/A	N/A	N/A	N/A	N/A	N/A	N/A
3,5,6,7,3',4'-Hexamethoxyflavone	Flavonoids	Flavones	3.60036e+06	3.98014e+06	3.65573e+06	N/A	N/A	N/A	N/A	N/A	N/A	N/A	N/A	N/A
5-Hydroxy-3,3',4',5',7-Pentamethoxyflavone	Flavonoids	Flavones	1.1814e+06	1.18622e+06	1.15677e+06	N/A	N/A	N/A	N/A	N/A	N/A	N/A	N/A	N/A
5-Hydroxy-3,7,8,3',4'-Pentamethoxyflavone	Flavonoids	Flavones	1.15963e+06	1.25591e+06	1.25986e+06	N/A	N/A	N/A	N/A	N/A	N/A	N/A	N/A	N/A
6'-Hydroxy-2,4,2',3',4',5'-Hexamethoxychalcone	Flavonoids	Chalcones	1.09144e+07	1.16062e+07	1.22981e+07	N/A	N/A	N/A	N/A	N/A	N/A	N/A	N/A	N/A
6'-Hydroxy-4,2',3',4',5'-Pentamethoxychalcone	Flavonoids	Chalcones	4.01362e+06	3.77163e+06	3.84992e+06	N/A	N/A	N/A	N/A	N/A	N/A	N/A	N/A	N/A
Protogenkwanone	Flavonoids	Other Flavonoids	1.37545e+07	1.23177e+07	1.12227e+07	N/A	N/A	N/A	N/A	N/A	N/A	N/A	N/A	N/A
8-{[(2s,3r,4s,5s,6r)-4,5-dihydroxy-6-(hydroxymethyl)-3-{[(2s,3r,4r,5r,6s)-3,4,5-trihydroxy-6-methyloxan-2-yl]oxy}oxan-2-yl]oxy}-11-hydroxy-2h-[1,3]dioxolo[4,5-b]xanthen-10-one	Flavonoids	Other Flavonoids	1.66228e+06	1.67984e+06	1.53951e+06	N/A	N/A	N/A	N/A	N/A	N/A	N/A	N/A	N/A
8,11-dimethoxy-2h-[1,3]dioxolo[4,5-b]xanthen-10-one	Flavonoids	Other Flavonoids	621862	1.05537e+06	690279	N/A	N/A	N/A	N/A	N/A	N/A	N/A	N/A	N/A
(2s)-4,8,10-trihydroxy-2-methoxy-1h,2h-furo[3,2-a]xanthen-11-one	Flavonoids	Other Flavonoids	219182	235281	155934	N/A	N/A	N/A	N/A	N/A	N/A	N/A	N/A	N/A
Gnetifolin B	Flavonoids	Flavones	8.5999e+06	9.23972e+06	8.89021e+06	N/A	N/A	N/A	N/A	N/A	N/A	N/A	N/A	N/A
Kaempferol-3-O-galactoside-4'-O-glucoside	Flavonoids	Flavonols	106773	136728	105102	N/A	N/A	N/A	N/A	N/A	N/A	N/A	N/A	N/A
3',4',5',5,7-Pentamethoxyflavone	Flavonoids	Flavones	1.0118e+07	9.80888e+06	1.01966e+07	N/A	N/A	N/A	N/A	N/A	N/A	N/A	N/A	N/A
6,8-diprenylnaringenin	Flavonoids	Flavanones	2476.61	1959.37	1910.69	N/A	N/A	N/A	N/A	N/A	N/A	N/A	N/A	N/A
6,7-Dimethoxy-4-chromanone	Flavonoids	Other Flavonoids	1.80263e+06	2.03651e+06	2.03642e+06	N/A	N/A	N/A	N/A	N/A	N/A	N/A	N/A	N/A
3'-methoxyquercetin-3-O-L-rhamnosyl(1→2)-glucopyranoside	Flavonoids	Flavonols	1.85525e+07	1.91318e+07	1.81987e+07	N/A	N/A	N/A	N/A	N/A	N/A	N/A	N/A	N/A
Limocitrin-3-O-(3-hydroxy-3-methylglutarate)glucoside-glucoside	Flavonoids	Flavonols	530137	560383	517572	N/A	N/A	N/A	N/A	N/A	N/A	N/A	N/A	N/A
Limocitrin-3-O-glucoside-di-O-(3-hydroxy-3-methylglutarate)glucoside	Flavonoids	Flavonols	165714	206641	119926	N/A	N/A	N/A	N/A	N/A	N/A	N/A	N/A	N/A
4',5-Dihydroxy-3,3',7-Trimethoxyflavone; Pachypodol	Flavonoids	Flavones	146429	132492	115677	N/A	N/A	N/A	N/A	N/A	N/A	N/A	N/A	N/A
7,4'-Dihydroxy-3,5,3'-trimethoxyflavone	Flavonoids	Flavones	14933545	1.48812e+07	1.49942e+07	N/A	N/A	N/A	N/A	N/A	N/A	N/A	N/A	N/A
5,4'-Dihydroxy-3,7-dimethoxyflavone(Kumatakenin)	Flavonoids	Flavonols	621512	575429	527226	N/A	N/A	N/A	N/A	N/A	N/A	N/A	N/A	N/A
kaempferol-3-caffeoyldiglucoside	Flavonoids	Flavonols	302415	439868	386970	N/A	N/A	N/A	N/A	N/A	N/A	N/A	N/A	N/A
Quercetin-3,7-Di-O-glucoside	Flavonoids	Flavonols	277784	272934	295216	N/A	N/A	N/A	N/A	N/A	N/A	N/A	N/A	N/A
Epicatechin-4'-O-β-D-glucopyranoside	Flavonoids	Flavanols	144046	139735	157136	N/A	N/A	N/A	N/A	N/A	N/A	N/A	N/A	N/A
Epicatechin-3'-O-β-D-glucopyranoside	Flavonoids	Flavanols	164826	119514	114097	N/A	N/A	N/A	N/A	N/A	N/A	N/A	N/A	N/A
Myricetin-3-O-galactoside-3'-O-rhamnoside	Flavonoids	Flavonols	963664	1.54333e+06	1.02055e+06	N/A	N/A	N/A	N/A	N/A	N/A	N/A	N/A	N/A
Formononetin-7-O-(6''-Malonyl)glucoside	Flavonoids	Isoflavones	144234	119377	118037	3023.4	3765.2	3480.1	5173.1	4729.3	5478.9	6158.1	5566.1	7151.2
paratensein-7-O-glucoside	Flavonoids	Flavones	3.62542e+07	4.28135e+07	4.78598e+07	N/A	N/A	N/A	N/A	N/A	N/A	N/A	N/A	N/A
Centaurein	Flavonoids	Flavones	3.24485e+06	7.64274e+06	3.60124e+06	N/A	N/A	N/A	N/A	N/A	N/A	N/A	N/A	N/A
5,7,2'-Trhiyroxy-8-methoxyflavone	Flavonoids	Flavones	8.16699e+06	8.95308e+06	8.83933e+06	N/A	N/A	N/A	N/A	N/A	N/A	N/A	N/A	N/A
Isoluteolin-6,8-di-C-glucoside	Flavonoids	Flavones	9.94385e+06	9.62487e+06	1.04907e+07	3030200	3127700	3277100	2640300	2760600	2595200	3404500	3322000	3271600
6-Hydroxykaempferol-3-O-Rutinoside-6-O-glucoside	Flavonoids	Flavonols	702023	669619	547532	N/A	N/A	N/A	N/A	N/A	N/A	N/A	N/A	N/A
6,7,8-Tetrahydroxy-5-methoxyflavone	Flavonoids	Flavones	3.77291e+06	3.64144e+06	3.32111e+06	7973900	7622600	7485300	6588700	6838700	6602700	8617500	8696100	8672800
7,8-Dihydroxy-5,6,4'-trimethoxyflavone	Flavonoids	Flavones	1.51977e+07	1.54342e+07	1.61126e+07	3298600	3389500	3417500	2624700	2568200	2563400	2453300	2577700	2540500
Skullcapflavone II	Flavonoids	Flavones	5.29497e+06	5.57245e+06	4.85486e+06	N/A	N/A	N/A	N/A	N/A	N/A	N/A	N/A	N/A
Tamarixetin-3-O-(6''-malonyl)glucoside	Flavonoids	Flavonols	733397	727748	578967	14098	11270	24338	10740	8844.3	14534	5537.4	10581	9128.8
6-Hydroxykaempferol-3,6-O-Diglucoside	Flavonoids	Flavonols	238688	205941	377527	N/A	N/A	N/A	N/A	N/A	N/A	N/A	N/A	N/A
Orientin-2''-O-xyloside	Flavonoids	Flavones	5.90942e+06	6.00542e+06	5.03895e+06	242430	243130	233160	380870	335440	349050	924930	1061400	1001900
Vitexin-2''-O-galactoside	Flavonoids	Flavones	1.25893e+06	1.1976e+06	1.18568e+06	88596	107700	126990	105650	100260	100730	120150	104160	90900
Vitexin-2''-O-xyloside	Flavonoids	Flavones	216360	255079	205862	232950	246080	218160	292100	307910	255480	537610	560040	587780
5,4'-Dihydroxy-3,6,7,3'-tetramethoxyflavone-4'-O-glucoside	Flavonoids	Flavones	2.17263e+06	2.51666e+06	2.4295e+06	N/A	N/A	N/A	N/A	N/A	N/A	N/A	N/A	N/A
5,6,3',4'-Tetrahydroxy-3,7-dimethoxyflavone-6-O-glucoside	Flavonoids	Flavones	3.23159e+06	3.73433e+06	3.20048e+06	N/A	N/A	N/A	N/A	N/A	N/A	N/A	N/A	N/A
5,2',5'-Trihydroxy-3,7,4'-trimethoxyflavone-2'-O-glucoside	Flavonoids	Flavones	503525	666413	847587	N/A	N/A	N/A	N/A	N/A	N/A	N/A	N/A	N/A
Robinson-7-O-Neohesperidin	Flavonoids	Flavonols	169760	204584	167286	N/A	N/A	N/A	N/A	N/A	N/A	N/A	N/A	N/A
Chrysosplenoside C	Flavonoids	Flavones	3.8349e+06	3.67938e+06	4.09917e+06	N/A	N/A	N/A	N/A	N/A	N/A	N/A	N/A	N/A
Chrysosplenol C	Flavonoids	Flavones	228146	207763	170341	N/A	N/A	N/A	N/A	N/A	N/A	N/A	N/A	N/A
Chrysosplenoside A	Flavonoids	Flavones	3.5793e+06	3.45482e+06	3.57025e+06	N/A	N/A	N/A	N/A	N/A	N/A	N/A	N/A	N/A
Chrysosplenoside H	Flavonoids	Flavones	599384	586454	502577	N/A	N/A	N/A	N/A	N/A	N/A	N/A	N/A	N/A
Chrysosplenoside B	Flavonoids	Flavones	2.69249e+06	2.73404e+06	2.19097e+06	N/A	N/A	N/A	N/A	N/A	N/A	N/A	N/A	N/A
Chrysosplenol E	Flavonoids	Flavones	736067	749387	725483	N/A	N/A	N/A	N/A	N/A	N/A	N/A	N/A	N/A
Chrysosplenoside E	Flavonoids	Flavones	2.56051e+06	2.49498e+06	2.11491e+06	N/A	N/A	N/A	N/A	N/A	N/A	N/A	N/A	N/A
Pectolinarigenin	Flavonoids	Flavones	3.78778e+06	4.16243e+06	3.99523e+06	N/A	N/A	N/A	N/A	N/A	N/A	N/A	N/A	N/A
Brickellin	Flavonoids	Flavones	653132	651126	794430	N/A	N/A	N/A	N/A	N/A	N/A	N/A	N/A	N/A
5,4'-Dihydroxy-3,6,7,3'-tetramethoxyflavone	Flavonoids	Flavones	4.16563e+06	4.24309e+06	3.22599e+06	55872	57295	52260	52472	45078	44060	56527	51373	60634
Luteolin-7-O-(2''-O-rhamnosyl)rutinoside	Flavonoids	Flavones	580664	506444	531623	N/A	N/A	N/A	N/A	N/A	N/A	N/A	N/A	N/A
Petunidin-3-O-(6''-O-p-coumaroyl)glucoside-5-O-rhamnoside	Flavonoids	Anthocyanidins	322519	352063	137844	N/A	N/A	N/A	N/A	N/A	N/A	N/A	N/A	N/A
Delphinidin-3-O-(2'''-O-p-coumaroyl)rutinoside	Flavonoids	Anthocyanidins	776871	975038	771602	N/A	N/A	N/A	N/A	N/A	N/A	N/A	N/A	N/A
Petunidin-3-O-(6''-O-p-coumaroyl)rutinoside	Flavonoids	Anthocyanidins	331827	263036	272480	N/A	N/A	N/A	N/A	N/A	N/A	N/A	N/A	N/A
Robinetin	Flavonoids	Flavonols	94735.9	49653	64977.4	N/A	N/A	N/A	N/A	N/A	N/A	N/A	N/A	N/A
Delphinidin-3-O-rutinoside-7-O-glucoside	Flavonoids	Anthocyanidins	2.78553e+06	2.59307e+06	2.45578e+06	N/A	N/A	N/A	N/A	N/A	N/A	N/A	N/A	N/A
3,5,7,3'4'-Pentamethoxyflavone	Flavonoids	Flavones	8.56608e+06	7.96213e+06	7.52085e+06	250810	235500	236190	221250	202360	211100	188200	196360	198680
Luteolin-7,3'-di-O-glucoside	Flavonoids	Flavones	101943	120379	114362	52726	61881	70562	53218	54352	50277	66817	81186	68330
Chrysoeriol-7-O-gentiobioside	Flavonoids	Flavones	276282	159447	103394	N/A	N/A	N/A	N/A	N/A	N/A	N/A	N/A	N/A
Tricin-7-O-(6''-O-malonyl)glucoside	Flavonoids	Flavones	6.51714e+06	1.02972e+07	7.21952e+06	972290	891150	944840	669780	755300	707630	671190	698990	693210
Selagin	Flavonoids	Flavones	186169	144302	70515.7	N/A	N/A	N/A	N/A	N/A	N/A	N/A	N/A	N/A
Dihydrokaempferide	Flavonoids	Flavonols	N/A	N/A	N/A	19622	28202	34442	16865	13779	8186.4	33930	36210	13327
Epicatechin glucoside	Flavonoids	Flavanols	N/A	N/A	N/A	23485	29407	29142	25303	24658	22172	17128	20547	17035
Isorhamnetin-3-O-(6''-malonylglucoside)-7-O-glucoside	Flavonoids	Flavonols	N/A	N/A	N/A	17481	14203	18807	18297	31882	22459	41151	42007	59021
Limocitrin-7-O-(6''-Acetyl)glucoside	Flavonoids	Flavonols	N/A	N/A	N/A	16463	15564	12974	11354	9352.4	12561	10992	8579.1	14508
Apigenin-7-O-rutinoside-4'-O-Sophoroside	Flavonoids	Flavonoid	N/A	N/A	N/A	14139	9219.7	11028	13559	18869	9550.9	9526.4	13838	19300
Isorhamnetin-3-O-gallate	Flavonoids	Flavonols	N/A	N/A	N/A	8157.7	9399.2	6844.6	12875	9567.1	10848	8587.3	8746	7750.4
5,7,3',4',5'-Pentahydroxydihydroflavone	Flavonoids	Dihydroflavone	N/A	N/A	N/A	3307.5	3774.4	3613.1	4030.4	3356.2	3864.5	4199.7	4818.7	3393.7
Kaempferide (3,5,7-Trihydroxy-4'-methoxyflavone)*	Flavonoids	Flavonols	N/A	N/A	N/A	21396	26113	20052	20520	18507	20272	15912	20426	24970
Kaempferol-3-O-neohesperidoside*	Flavonoids	Flavonols	N/A	N/A	N/A	20020000	21247000	20106000	19698000	18955000	18631000	21877000	22627000	22866000
6-C-Methylquercetin-3-O-rutinoside	Flavonoids	Flavonols	N/A	N/A	N/A	266610	302860	274350	149620	163990	171190	186320	144850	162490
Naringenin-7-O-Rutinoside-4'-O-glucoside	Flavonoids	Flavonoid	N/A	N/A	N/A	56004	53433	58300	51368	48562	58334	53212	53296	49559
Myricetin	Flavonoids	Flavonols	N/A	N/A	N/A	18645	19243	25551	17378	22234	14990	10570	14944	13498
Epigallocatechin	Flavonoids	Flavanols	N/A	N/A	N/A	11661	14689	13922	12996	9208.8	9474.7	15904	17716	16254
Gallocatechin	Flavonoids	Flavanols	N/A	N/A	N/A	26159	27713	24681	33599	27921	28969	27708	32932	29040
Acacetin	Flavonoids	Flavonoid	N/A	N/A	N/A	30396	31727	35947	25126	31088	28446	27497	30573	24327
Genkwanin (Apigenin 7-methyl ether)	Flavonoids	Flavonoid	N/A	N/A	N/A	34961	31485	31491	28002	26004	33268	31006	30035	33870
Catechin gallate*	Flavonoids	Flavanols	N/A	N/A	N/A	N/A	N/A	N/A	5091.4	6653.2	5062	7474.7	4340.1	6889.9
Genistein-7-O-Glucoside (Genistin)	Flavonoids	Isoflavones	N/A	N/A	N/A	27574	19866	8103.2	15084	13911	18647	17044	8750.2	10311
3,7-Di-O-methylquercetin	Flavonoids	Flavonols	N/A	N/A	N/A	742670	721020	713000	531390	554160	555020	526750	552670	538220
Syringetin	Flavonoids	Flavonoid	N/A	N/A	N/A	4893	5507.9	3732.6	2047.3	2507.6	3161.1	2957.8	3491.6	2907.4
Quercetin-7-O-glucoside*	Flavonoids	Flavonols	N/A	N/A	N/A	896680	981390	1198900	1085200	958040	1196800	1019500	1050200	908370
Epicatechin gallate*	Flavonoids	Flavanols	N/A	N/A	N/A	5798.9	6256.4	3946.8	6979.5	6902.2	8116.5	8509.9	9879.9	8525.2
Epiafzelechin	Flavonoids	Flavanols	N/A	N/A	N/A	75506	59329	60449	68747	53680	59821	50890	44861	41241
Gallocatechin 3-O-gallate	Flavonoids	Flavanols	N/A	N/A	N/A	46166	49125	45858	92689	63344	88365	114810	129070	104540
Chrysin-7-O-(6''-malonyl)glucoside	Flavonoids	Flavonoid	N/A	N/A	N/A	7005.9	6706.3	7843.3	6092.4	2768.5	5012	3330.3	5090.5	3360.8
Quercetin-3,4'-O-di-glucoside	Flavonoids	Flavonols	N/A	N/A	N/A	6750.5	6514.6	7633	8144.5	10201	7451.9	9045	6278.8	8589.1
Luteolin-7-O-glucoside-5-O-arabinoside	Flavonoids	Flavonoid	N/A	N/A	N/A	542180	535280	540000	561020	529230	499900	747740	834700	869450
Chrysin-5-O-glucoside (Toringin)	Flavonoids	Flavonoid	N/A	N/A	N/A	12746	16753	11287	10398	13601	12878	9804.4	9914.8	9372.1
Chrysoeriol-7-O-rutinoside-5-O-glucoside	Flavonoids	Flavonoid	N/A	N/A	N/A	1666000	1609800	1613600	1201400	1295200	1496900	1571800	1546700	1499000
Tricin-7-O-(6''-Malonyl)Glucoside	Flavonoids	Flavonoid	N/A	N/A	N/A	9	9	9	28627	26964	22887	21124	26241	33405
Luteolin (5,7,3',4'-Tetrahydroxyflavone)	Flavonoids	Flavonoid	N/A	N/A	N/A	93125	96900	82828	83109	100870	104890	96381	95249	97594
Quercetin	Flavonoids	Flavonols	N/A	N/A	N/A	32881	42408	35392	31210	41317	42080	32613	29148	34079
Kaempferol-3-O-(2''-O-acetyl)glucuronide	Flavonoids	Flavonols	N/A	N/A	N/A	9841.7	12079	9106.3	16046	16750	17582	24293	20625	26378
6''-O-Malonylgenistin	Flavonoids	Isoflavones	N/A	N/A	N/A	30190	32708	28678	29320	24743	25276	20812	25532	31963
Apigenin	Flavonoids	Flavonoid	N/A	N/A	N/A	5839.7	5026.1	5543.6	4869.3	4272.6	4787.1	3916.9	4015.8	4763.4
Chrysoeriol*	Flavonoids	Flavonoid	N/A	N/A	N/A	2140600	2129500	2151200	1623900	1636800	1548300	1682800	1756200	1798000
Apigenin-7,4'-dimethyl ether	Flavonoids	Flavonoid	N/A	N/A	N/A	25407	26434	26058	30502	32883	29630	38492	40830	42184
Kaempferol-3-O-rhamnosyl(1→2)glucoside	Flavonoids	Flavonoid	N/A	N/A	N/A	9148.1	9136	8503.9	9763.6	10060	9147.3	6374.4	14606	12270
5,7,8-Tetrahydroxy-6-methoxyflavone	Flavonoids	Flavonoid	N/A	N/A	N/A	6178.2	6117	9133.5	6706.6	3944	5323.5	4566.8	6351.7	10944
5-Hydroxy-3,7,3',4'-tetramethoxyflavone (Retusin)	Flavonoids	Flavonoid	N/A	N/A	N/A	13750000	13479000	13904000	11034000	11036000	10990000	10333000	10716000	10776000
Chrysoeriol-5,7-di-O-glucoside	Flavonoids	Flavonoid	N/A	N/A	N/A	824160	791460	811700	956630	945020	796570	1088800	1155600	1169500
3,4,2',4',6'-Pentahydroxychalcone	Flavonoids	Chalcones	113623	97208.8	67683.7	8949.2	10582	9494.5	13270	14859	13423	8087.5	7937.1	8708.3
5-Hydroxy-6,7,3',4'-tetramethoxyflavone	Flavonoids	Flavones	1.77653e+07	1.76165e+07	1.66882e+07	767720	764090	803950	666910	672690	660400	714560	693340	689540
5,6,7,4'-Tetramethoxyflavone	Flavonoids	Flavones	2.39625e+06	2.3963e+06	2.55904e+06	798570	742960	799040	663870	692360	664930	648670	673380	645590
5,7,4'-Trimethoxyflavone	Flavonoids	Flavones	1.18785e+06	1.23705e+06	1.02184e+06	11276000	10380000	10952000	9579500	9304300	10174000	9077600	9017200	9334800
5,7,8,4'-Tetramethoxyflavone	Flavonoids	Flavones	2.62925e+06	2.32004e+06	2.76459e+06	283080	271640	286000	256320	256850	281450	272220	282800	275150
Isorhamnetin-3-O-neohesperidoside	Flavonoids	Flavonols	1.83419e+07	1.86823e+07	1.63891e+07	28059	31637	42781	27983	24911	30032	37821	42308	32402
Nobiletin (5,6,7,8,3',4'-Hexamethoxyflavone)	Flavonoids	Flavones	8.20524e+06	7.79451e+06	8.0716e+06	3500400	3548800	3477100	3250400	3373200	3313900	3171200	3235800	3066900
Quercetin-3-O-sophoroside (Baimaside)	Flavonoids	Flavonols	155553	112702	141684	23040	21683	19104	32285	15524	24798	29698	30579	28474
Tangeretin (4',5,6,7,8-Pentamethoxyflavone)	Flavonoids	Flavones	9.89423e+06	8.96053e+06	9.34216e+06	4496900	4365000	4466000	4015000	3918600	3845000	3772700	3863600	3771300

## Sheet: S4
Supplementary Table 4. Selection scenario of flavonoid biosynthetic genes in CRC and other Citrus species. Orthologs of CRC genes in other Citrus species were identified by BLASTp (best-hit) under the threshold: E-value <1e-5, coverage >50% and identity > 90%.
Gene in CRC	Name	Species	Orthologs	Ka/Ks
CP1g000339.t1	CHS2	Citrus clementina	Ciclev10025804m.1-CP1g000339.t1	0
		Citrus reticulata
		Citrus sinensis
		Citrus ichangensis	Ci311340.1-CP1g000339.t1	0.0436
		Citrus medica	Cm240840.1-CP1g000339.t1	0.0763
		Citrus grandis
		Fortunella hindsif	sjg125680.1-CP1g000339.t1	0.2239
		Poncirus trifoliata	Pt7g002450.1-CP1g000339.t1	0.2225
		Atalantia buxfoliata	sb28670.1-CP1g000339.t1	0.1943
CP1g000830.t1	C4H2	Citrus clementina
		Citrus reticulata	MSYJ099780.1-CP1g000830.t1	0.19
		Citrus sinensis
		Citrus ichangensis	Ci183870.1-CP1g000830.t1	0.0322
		Citrus medica	Cm247050.1-CP1g000830.t1	0.0696
		Citrus grandis	CMJ_chr1_005720.1-CP1g000830.t1	0.062
		Fortunella hindsif	sjg256270.1-CP1g000830.t1	0.127
		Poncirus trifoliata	Pt5g024200.1-CP1g000830.t1	0.0319
		Atalantia buxfoliata	sb20774.1-CP1g000830.t1	0.03
CP1g001218.t1	4CL1	Citrus clementina	Ciclev10025280m.1-CP1g001218.t1	0.146
		Citrus reticulata	MSYJ125190.1-CP1g001218.t1	0.1749
		Citrus sinensis	Cs_ont_1g009820.2-CP1g001218.t1	0.1778
		Citrus ichangensis	Ci210150.1-CP1g001218.t1	0.3721
		Citrus medica	Cm009780.1-CP1g001218.t1	0.1658
		Citrus grandis	CMJ_chr1_008900.1-CP1g001218.t1	0.1548
		Fortunella hindsif	sjg203960.1-CP1g001218.t1	0.1461
		Poncirus trifoliata	PtUn024600.1-CP1g001218.t1	0.3173
		Atalantia buxfoliata	sb29680.1-CP1g001218.t1	0.1235
CP1g002544.t1	FLS1	Citrus clementina	Ciclev10026028m.1-CP1g002544.t1	0.2159
CP1g002544.t1		Citrus reticulata
CP1g002544.t1	AtFLS1	Citrus sinensis	Cs_ont_1g020920.1-CP1g002544.t1	0.1958
CP1g002544.t1	AtFLS1	Citrus ichangensis	Ci023020.1-CP1g002544.t1	0.1315
CP1g002544.t1	AtFLS1	Citrus medica	Cm224450.1-CP1g002544.t1	0.2776
CP1g002544.t1		Citrus grandis
CP1g002544.t1	AtFLS1	Fortunella hindsif	sjg318480.1-CP1g002544.t1	0.1365
CP1g002544.t1	AtFLS1	Poncirus trifoliata	Pt7g013920.1-CP1g002544.t1	0.1752
CP1g002544.t1	AtFLS1	Atalantia buxfoliata	sb16786.1-CP1g002544.t1	0.3651
CP1g003253.t1	F3H	Citrus clementina	Ciclev10025931m.1-CP1g003253.t1	0.3528
CP1g003253.t1	CitF3H	Citrus reticulata	MSYJ278290.1-CP1g003253.t1	0.1639
CP1g003253.t1	CitF3H	Citrus sinensis	Cs_ont_1g027890.1-CP1g003253.t1	0.1026
CP1g003253.t1	CitF3H	Citrus ichangensis	Ci251110.1-CP1g003253.t1	0.3238
CP1g003253.t1	CitF3H	Citrus medica	Cm015550.1-CP1g003253.t1	0.2561
CP1g003253.t1	CitF3H	Citrus grandis	CMJ_chr1_026330.1-CP1g003253.t1	0.1727
CP1g003253.t1	CitF3H	Fortunella hindsif	sjg320640.1-CP1g003253.t1	0.2038
CP1g003253.t1	CitF3H	Poncirus trifoliata	Pt7g019820.1-CP1g003253.t1	0.2793
CP1g003253.t1		Atalantia buxfoliata
CP2g002894.t1	CHS1	Citrus clementina	Ciclev10015535m.1-CP2g002894.t1	0
CP2g002894.t1	CitCHS1	Citrus reticulata	MSYJ260690.1-CP2g002894.t1	0.1177
CP2g002894.t1	CitCHS1	Citrus sinensis	Cs_ont_2g025700.1-CP2g002894.t1	0.1329
CP2g002894.t1	CitCHS1	Citrus ichangensis	Ci190150.1-CP2g002894.t1	0.3298
CP2g002894.t1	CitCHS1	Citrus medica	Cm180090.1-CP2g002894.t1	0.1956
CP2g002894.t1		Citrus grandis
CP2g002894.t1	CitCHS1	Fortunella hindsif	sjg099340.1-CP2g002894.t1	0.2372
CP2g002894.t1	CitCHS1	Poncirus trifoliata	Pt2g009170.1-CP2g002894.t1	0.0936
CP2g002894.t1	CitCHS1	Atalantia buxfoliata	sb38423.1-CP2g002894.t1	0.0489
CP4g000284.t1	4CL1	Citrus clementina
CP4g000284.t1	4CL1	Citrus reticulata	MSYJ190620.1-CP4g000284.t1	0.2723
CP4g000284.t1		Citrus sinensis
CP4g000284.t1		Citrus ichangensis
CP4g000284.t1		Citrus medica
CP4g000284.t1	4CL1	Citrus grandis	CMJ_chr4_002390.1-CP4g000284.t1	0.1192
CP4g000284.t1	4CL1	Fortunella hindsif	sjg021810.2-CP4g000284.t1	0.2305
CP4g000284.t1	4CL1	Poncirus trifoliata	Pt1g021290.1-CP4g000284.t1	0.3993
CP4g000284.t1		Atalantia buxfoliata
CP4g000424.t1	C4H1	Citrus clementina	Ciclev10008125m.1-CP4g000424.t1	0.959
CP4g000424.t1	C4H1	Citrus reticulata	MSYJ120970.1-CP4g000424.t1	0.1099
CP4g000424.t1		Citrus sinensis
CP4g000424.t1	C4H1	Citrus ichangensis	Ci110920.1-CP4g000424.t1	0.4187
CP4g000424.t1	C4H1	Citrus medica	Cm054200.1-CP4g000424.t1	0.2376
CP4g000424.t1	C4H1	Citrus grandis	CMJ_chr4_003830.1-CP4g000424.t1	0.2152
CP4g000424.t1	C4H1	Fortunella hindsif	sjg023860.1-CP4g000424.t1	0.3467
CP4g000424.t1	C4H1	Poncirus trifoliata	Pt1g022500.1-CP4g000424.t1	0.3147
CP4g000424.t1	C4H1	Atalantia buxfoliata	sb35992.1-CP4g000424.t1	0.1
CP5g001726.t1	4CL1	Citrus clementina	Ciclev10019532m.1-CP5g001726.t1	0.2064
CP5g001726.t1	4CL1	Citrus reticulata	MSYJ225850.1-CP5g001726.t1	1.3466
CP5g001726.t1	4CL1	Citrus sinensis	Cs_ont_5g016610.1-CP5g001726.t1	0.2064
CP5g001726.t1	4CL1	Citrus ichangensis	Ci030060.1-CP5g001726.t1	0.2154
CP5g001726.t1		Citrus medica
CP5g001726.t1		Citrus grandis
CP5g001726.t1	4CL1	Fortunella hindsif	sjg114460.1-CP5g001726.t1	0.4103
CP5g001726.t1	4CL1	Poncirus trifoliata	Pt3g026270.1-CP5g001726.t1	0.163
CP5g001726.t1	4CL1	Atalantia buxfoliata	sb36301.1-CP5g001726.t1	0.1999
CP5g003504.t1	5'OMT	Citrus clementina	Ciclev10020814m.1-CP5g003504.t1	1.7084
CP5g003504.t1		Citrus reticulata
CP5g003504.t1	5'OMT	Citrus sinensis	Cs_ont_5g030190.1-CP5g003504.t1	0.1564
CP5g003504.t1	5'OMT	Citrus ichangensis	Pt3g017050.1-CP5g003504.t1	0.2948
CP5g003504.t1		Citrus medica
CP5g003504.t1		Citrus grandis
CP5g003504.t1		Fortunella hindsif
CP5g003504.t1		Poncirus trifoliata
CP5g003504.t1		Atalantia buxfoliata
CP5g003510.t1	FNS	Citrus clementina
CP5g003510.t1		Citrus reticulata
CP5g003510.t1	OsFNS	Citrus sinensis	Cs_ont_5g030210.1-CP5g003510.t1	0.1461
CP5g003510.t1	OsFNS	Citrus ichangensis	Ci122900.1-CP5g003510.t1	0.2354
CP5g003510.t1	OsFNS	Citrus medica	Cm241820.1-CP5g003510.t1	0.1262
CP5g003510.t1		Citrus grandis
CP5g003510.t1	OsFNS	Fortunella hindsif	sjg034020.1-CP5g003510.t1	0.2939
CP5g003510.t1	OsFNS	Poncirus trifoliata	Pt3g017040.1-CP5g003510.t1	0.2039
CP5g003510.t1		Atalantia buxfoliata
CP5g004547.t1	F3'5'H/F3'H	Citrus clementina
CP5g004547.t1	F3'5'H	Citrus reticulata	MSYJ176820.1-CP5g004547.t1	0.4304
CP5g004547.t1	F3'5'H	Citrus sinensis	Cs_ont_5g038970.1-CP5g004547.t1	0.1343
CP5g004547.t1		Citrus ichangensis
CP5g004547.t1	F3'5'H	Citrus medica	Cm094170.1-CP5g004547.t1	0.1537
CP5g004547.t1	F3'5'H	Citrus grandis	CMJ_chr5_032990.1-CP5g004547.t1	0.1467
CP5g004547.t1	F3'5'H	Fortunella hindsif	sjg186480.1-CP5g004547.t1	0.412
CP5g004547.t1	F3'5'H	Poncirus trifoliata	Pt3g010740.1-CP5g004547.t1	0.279
CP5g004547.t1		Atalantia buxfoliata
CP6g002191.t1	PAL2	Citrus clementina
CP6g002191.t1	PAL2	Citrus reticulata	MSYJ088570.1-CP6g002191.t1	0.109
CP6g002191.t1		Citrus sinensis
CP6g002191.t1	PAL2	Citrus ichangensis	Ci117230.1-CP6g002191.t1	0.1613
CP6g002191.t1	PAL2	Citrus medica	Cm082440.1-CP6g002191.t1	0.0508
CP6g002191.t1	PAL2	Citrus grandis	CMJ_chr6_004410.1-CP6g002191.t1	0.2314
CP6g002191.t1	PAL2	Fortunella hindsif	sjg171720.1-CP6g002191.t1	0.085
CP6g002191.t1	PAL2	Poncirus trifoliata	Pt6g017950.1-CP6g002191.t1	0.1643
CP6g002191.t1	PAL2	Atalantia buxfoliata	sb22628.1-CP6g002191.t1	0.0837
CP6g002196.t1	PAL2	Citrus clementina
CP6g002196.t1	PAL2	Citrus reticulata	MSYJ088590.1-CP6g002196.t1	0.2507
CP6g002196.t1		Citrus sinensis
CP6g002196.t1	PAL2	Citrus ichangensis	Ci117210.1-CP6g002196.t1	0.4128
CP6g002196.t1	PAL2	Citrus medica	Cm082420.1-CP6g002196.t1	0.1498
CP6g002196.t1	PAL2	Citrus grandis	CMJ_chr6_004400.1-CP6g002196.t1	0.4331
CP6g002196.t1	PAL2	Fortunella hindsif	sjg170590.1-CP6g002196.t1	0.221
CP6g002196.t1	PAL2	Poncirus trifoliata	Pt6g017940.1-CP6g002196.t1	0.1201
CP6g002196.t1	PAL2	Atalantia buxfoliata	sb22591.1-CP6g002196.t1	0.0855
CP7g002665.t1	PAL1	Citrus clementina	Ciclev10030821m.1-CP7g002665.t1	0
CP7g002665.t1	PAL1	Citrus reticulata	MSYJ170700.1-CP7g002665.t1	0.067
CP7g002665.t1	PAL1	Citrus sinensis	Cs_ont_7g006400.1-CP7g002665.t1	0
CP7g002665.t1	PAL1	Citrus ichangensis	Ci041590.1-CP7g002665.t1	0.2691
CP7g002665.t1	PAL1	Citrus medica	Cm083800.1-CP7g002665.t1	0.1283
CP7g002665.t1	PAL1	Citrus grandis	CMJ_chr7_020290.1-CP7g002665.t1	0.2999
CP7g002665.t1	PAL1	Fortunella hindsif	sjg141140.1-CP7g002665.t1	0.1041
CP7g002665.t1	PAL1	Poncirus trifoliata	Pt4g017550.1-CP7g002665.t1	0.1261
CP7g002665.t1	PAL1	Atalantia buxfoliata	sb31713.1-CP7g002665.t1	0.2466
CP7g002886.t1	CitCHI	Citrus clementina	Ciclev10033425m.1-CP7g002886.t1	0.5474
CP7g002886.t1	CitCHI	Citrus reticulata	MSYJ042510.1-CP7g002886.t1	1.5161
CP7g002886.t1	CitCHI	Citrus sinensis	Cs_ont_7g004690.1-CP7g002886.t1	0.4125
CP7g002886.t1		Citrus ichangensis
CP7g002886.t1	CitCHI	Citrus medica	Cm154640.1-CP7g002886.t1	0.4784
CP7g002886.t1	CitCHI	Citrus grandis	CMJ_chr7_021770.1-CP7g002886.t1	0.5349
CP7g002886.t1		Fortunella hindsif
CP7g002886.t1		Poncirus trifoliata
CP7g002886.t1		Atalantia buxfoliata
CP8g000579.t1	Nt7-Glct	Citrus clementina	Ciclev10028305m.1-CP8g000579.t1	0.451
CP8g000579.t1	Nt7-Glct	Citrus reticulata	MSYJ246030.1-CP8g000579.t1	0.4877
CP8g000579.t1		Citrus sinensis
CP8g000579.t1		Citrus ichangensis
CP8g000579.t1		Citrus medica
CP8g000579.t1		Citrus grandis
CP8g000579.t1	Nt7-Glct	Fortunella hindsif	sjg144980.1-CP8g000579.t1	0.6627
CP8g000579.t1	Nt7-Glct	Poncirus trifoliata	Pt8g004050.1-CP8g000579.t1	0.3917
CP8g000579.t1	Nt7-Glct	Atalantia buxfoliata	sb36693.1-CP8g000579.t1	0.4914
CP8g002565.t1	1,2RhaT	Citrus clementina	Ciclev10030271m.1-CP8g002565.t1	1.0028
CP8g002565.t1	1,2RhaT	Citrus reticulata	MSYJ151340.1-CP8g002565.t1	0.5794
CP8g002565.t1	1,2RhaT	Citrus sinensis	Cs_ont_8g007220.1-CP8g002565.t1	0.3075
CP8g002565.t1		Citrus ichangensis
CP8g002565.t1	1,2RhaT	Citrus medica	Cm225750.1-CP8g002565.t1	0.5832
CP8g002565.t1	1,2RhaT	Citrus grandis	CMJ_chr8_006890.1-CP8g002565.t1	0.6959
CP8g002565.t1	1,2RhaT	Fortunella hindsif	sjg251480.1-CP8g002565.t1	0.2714
CP8g002565.t1	1,2RhaT	Poncirus trifoliata	Pt8g006470.1-CP8g002565.t1	0.3534
CP8g002565.t1	1,2RhaT	Atalantia buxfoliata	sb26320.1-CP8g002565.t1	0.5632
CP8g002821.t1	PAL3	Citrus clementina	Ciclev10027912m.1-CP8g002821.t1	0.7576
CP8g002821.t1	PAL3	Citrus reticulata	MSYJ019570.1-CP8g002821.t1	0.7424
CP8g002821.t1	PAL3	Citrus sinensis	Cs_ont_8g005310.1-CP8g002821.t1	1.0846
CP8g002821.t1	PAL3	Citrus ichangensis	Ci133960.1-CP8g002821.t1	0.5793
CP8g002821.t1	PAL3	Citrus medica	Cm160580.1-CP8g002821.t1	0.4843
CP8g002821.t1	PAL3	Citrus grandis	CMJ_chr8_005100.1-CP8g002821.t1	1.0265
CP8g002821.t1	PAL3	Fortunella hindsif	sjg252410.1-CP8g002821.t1	0.6396
CP8g002821.t1	PAL3	Poncirus trifoliata	Pt8g007930.1-CP8g002821.t1	0.5136
CP8g002821.t1	PAL3	Atalantia buxfoliata	sb26210.1-CP8g002821.t1	0.2952
CP9g001415.t1	4'OMT	Citrus clementina
CP9g001415.t1	4'OMT	Citrus reticulata	MSYJ073850.1-CP9g001415.t1	1.0943
CP9g001415.t1		Citrus sinensis
CP9g001415.t1	4'OMT	Citrus ichangensis	Ci169720.1-CP9g001415.t1	0.4939
CP9g001415.t1	4'OMT	Citrus medica	Cm003010.1-CP9g001415.t1	0.6587
CP9g001415.t1		Citrus grandis
CP9g001415.t1	4'OMT	Fortunella hindsif	sjg149330.1-CP9g001415.t1	0.6729
CP9g001415.t1	4'OMT	Poncirus trifoliata	Pt9g010760.1-CP9g001415.t1	6.569
CP9g001415.t1	4'OMT	Atalantia buxfoliata	sb34660.2-CP9g001415.t1	0.6806
CP9g001643.t2	1,6RhaT	Citrus clementina	Ciclev10004868m.1-CP9g001643.t2	0.4221
CP9g001643.t2	1,6RhaT	Citrus reticulata	MSYJ221820.1-CP9g001643.t2	0.423
CP9g001643.t2	1,6RhaT	Citrus sinensis	Cs_ont_9g014840.1-CP9g001643.t2	0.0982
CP9g001643.t2	1,6RhaT	Citrus ichangensis	Ci196200.1-CP9g001643.t2	0.3296
CP9g001643.t2	1,6RhaT	Citrus medica	Cm135570.1-CP9g001643.t2	0.2678
CP9g001643.t2	1,6RhaT	Citrus grandis	CMJ_chr9_000390.1-CP9g001643.t2	0.285
CP9g001643.t2		Fortunella hindsif
CP9g001643.t2	1,6RhaT	Poncirus trifoliata	Pt9g012120.1-CP9g001643.t2	0.3569
CP9g001643.t2	1,6RhaT	Atalantia buxfoliata	sb12348.1-CP9g001643.t2	0.425
